# Supplementary material for: Dry Surface Biofilm Formation by Candida auris Facilitates Persistence and Tolerance to Sodium Hypochlorite
Source: APMIS. 2025 Apr 7;133(4):e70022. doi: 10.1111/apm.70022 (PMC11975465; doi:10.1111/apm.70022)
Supplement: Supplementary file 4 — Table S2. [file APM-133-0-s004.xlsx]

## Sheet: Summary
Sheet 2	Upregulated in DSBs (combined isolates)
Sheet 3	Downregulated in DSBs (combined isolates)
Sheet 4	Upregulated in DSBs (NCPF8973, single-celled isolate)
Sheet 5	Downregulated in DSBs (NCPF8973, single-celled isolate)
Sheet 6	Upregulated in DSBs (NCPF8978, aggregating isolate)
Sheet 7	Downregulated in DSBs (NCPF8978, aggregating isolate)
Notes
ID	Gene ID for ORF in C. auris B8441 genome on Candida Genome Database ()
Orthologue	Orthologue in Candida albicans or Saccharomyces cerevisiae, as assigned on Candida Genome Database
logFC	Log2-fold change in expression between dry-surface biofilm and planktonic cells

## Sheet: Up_all
Gene	Orthologue	logFC	AveExpr	t	P.Value	adj.P.Val	B	result
B9J08_002110	ARN1	2.71873	6.63839	9.2578	3.98841e-07	2.51483e-05	6.67272	Up
B9J08_000002		2.08753	1.61184	6.06091	3.83495e-05	0.000558687	2.35387	Up
B9J08_000005		3.48132	8.66999	8.00175	2.06934e-06	7.87696e-05	5.09891	Up
B9J08_000036		5.58411	6.84603	9.64022	2.49691e-07	2.08024e-05	7.26251	Up
B9J08_000116		5.37124	3.20556	6.5859	1.65753e-05	0.000322552	3.15253	Up
B9J08_000389		2.52857	6.93075	5.16592	0.000175023	0.00157639	0.355063	Up
B9J08_000461		1.58635	7.00977	4.92139	0.000270107	0.00212378	-0.112417	Up
B9J08_000558		1.84297	6.51957	11.0351	5.07233e-08	6.93479e-06	8.78649	Up
B9J08_000604		1.97624	7.87911	5.27572	0.000144418	0.00139752	0.617701	Up
B9J08_000859		1.54291	2.26569	4.33117	0.000794207	0.00455835	-0.826982	Up
B9J08_000892		3.07557	5.14065	4.31329	0.000821109	0.00467252	-1.20149	Up
B9J08_000931		1.8441	1.5513	6.20906	3.01499e-05	0.000480086	2.6	Up
B9J08_000967		1.63999	6.27411	7.96206	2.18617e-06	8.00108e-05	4.85487	Up
B9J08_001487		2.95429	6.32766	5.12877	0.000186856	0.00163867	0.280106	Up
B9J08_001491		1.57266	2.8326	3.99935	0.0014816	0.00714998	-1.55665	Up
B9J08_001522		3.41197	-0.0396027	8.97877	5.66561e-07	3.28359e-05	6.56037	Up
B9J08_001523		3.11848	1.70289	11.5716	2.86914e-08	4.02586e-06	9.48043	Up
B9J08_001524		2.96791	3.07873	12.5774	1.04398e-08	1.91948e-06	10.517	Up
B9J08_001531		1.82863	3.55682	8.44259	1.13829e-06	5.20627e-05	5.7083	Up
B9J08_001536		2.57889	4.65849	8.98044	5.65361e-07	3.28359e-05	6.35166	Up
B9J08_001537		3.02988	3.18893	6.59685	1.62944e-05	0.000321104	3.06292	Up
B9J08_001538		3.67492	6.62637	6.7659	1.25404e-05	0.000272921	3.12136	Up
B9J08_001542		6.51386	2.13606	8.77062	7.40066e-07	3.98589e-05	6.32766	Up
B9J08_001547		6.69996	2.12808	14.1357	2.48116e-09	6.61477e-07	11.6115	Up
B9J08_001548		8.21032	2.08773	10.9835	5.36462e-08	6.97662e-06	8.82336	Up
B9J08_001621		1.713	5.04962	9.47531	3.05031e-07	2.22634e-05	6.92073	Up
B9J08_001950		4.99151	5.14169	6.40276	2.21144e-05	0.000394361	2.66957	Up
B9J08_001952		1.9925	2.35438	6.60533	1.60802e-05	0.000320586	3.14596	Up
B9J08_002119		2.10508	1.73247	4.5435	0.000536206	0.00340877	-0.328265	Up
B9J08_002251		4.83083	5.20701	7.62609	3.50655e-06	0.000113315	4.55308	Up
B9J08_002356		2.51285	8.05744	3.79766	0.00217497	0.00948237	-2.13205	Up
B9J08_002413		2.31029	1.83754	9.64698	2.47665e-07	2.08024e-05	7.3972	Up
B9J08_002419		2.64274	5.31766	9.60756	2.59734e-07	2.0807e-05	7.11841	Up
B9J08_002499		2.33503	5.14052	4.94249	0.000260097	0.00206682	-0.0720232	Up
B9J08_002523		1.83033	7.13012	8.23265	1.50889e-06	6.50658e-05	5.29106	Up
B9J08_002607		1.60496	4.89945	8.51084	1.03974e-06	4.91774e-05	5.64955	Up
B9J08_002640		1.84989	2.5229	4.27961	0.000874361	0.00488689	-0.961567	Up
B9J08_002752		1.75105	6.55515	9.11922	4.74327e-07	2.87399e-05	6.4631	Up
B9J08_002825		2.10898	11.4608	4.93073	0.000265625	0.00209514	0.314205	Up
B9J08_003036		2.02268	4.67164	4.36523	0.000745453	0.00437813	-1.12673	Up
B9J08_003109		1.5349	2.89144	4.57181	0.000509043	0.00330661	-0.484326	Up
B9J08_003266		3.18412	4.76869	6.69715	1.39433e-05	0.000288808	3.04823	Up
B9J08_003283		2.50945	5.56842	5.00857	0.000231182	0.00188987	0.0364458	Up
B9J08_003286		3.22679	7.46152	8.02231	2.01142e-06	7.80734e-05	5.04273	Up
B9J08_003422		1.64659	7.07958	8.81645	6.97518e-07	3.87413e-05	6.08792	Up
B9J08_003491		3.49178	3.29423	5.83635	5.55451e-05	0.000698759	1.81221	Up
B9J08_003672		1.8275	4.49665	6.06385	3.81655e-05	0.00055753	1.94582	Up
B9J08_003830		1.80605	9.72549	3.80062	0.00216269	0.00944569	-1.96868	Up
B9J08_003845		1.76594	2.50562	4.31909	0.000812283	0.00463219	-0.884536	Up
B9J08_003921		4.16497	4.4028	17.6932	1.48929e-10	6.88705e-08	14.6684	Up
B9J08_004064		5.58257	4.6504	21.9198	9.71441e-12	2.58986e-08	17.0537	Up
B9J08_004097		3.93264	2.0899	9.7993	2.06353e-07	1.83379e-05	7.5783	Up
B9J08_004101		3.36821	4.67827	4.61999	0.000466043	0.00309843	-0.559774	Up
B9J08_004154		1.61568	6.88246	4.57705	0.000504177	0.00330255	-0.76294	Up
B9J08_004345		1.58277	5.52551	6.84521	1.11054e-05	0.000250516	3.14574	Up
B9J08_004452		2.49139	4.67804	8.84836	6.6943e-07	3.75727e-05	6.16624	Up
B9J08_004478		1.56834	6.48582	7.48363	4.30235e-06	0.000134153	4.15554	Up
B9J08_004672		1.68352	7.37558	6.09728	3.614e-05	0.000544346	2.00238	Up
B9J08_004732		4.20211	8.66578	10.2788	1.17835e-07	1.25191e-05	8.05169	Up
B9J08_004739		3.5109	4.27848	14.8754	1.31638e-09	4.85208e-07	12.5666	Up
B9J08_004741		2.44555	8.00308	8.58268	9.45743e-07	4.74212e-05	5.84735	Up
B9J08_004838		1.70176	7.19627	4.75689	0.000363255	0.0025889	-0.399688	Up
B9J08_004894		3.42003	2.28333	5.2661	0.000146862	0.00140517	0.946085	Up
B9J08_004900		2.13534	8.35458	4.99126	0.000238418	0.00193492	0.149362	Up
B9J08_004984		1.94693	6.71159	7.65644	3.35816e-06	0.000109181	4.43566	Up
B9J08_005072		5.10385	12.9482	7.99174	2.09815e-06	7.87696e-05	5.2656	Up
B9J08_005150		1.56847	7.84393	4.79471	0.000339231	0.00248459	-0.270245	Up
B9J08_005289		2.66326	8.59037	5.57412	8.63756e-05	0.00095353	1.2241	Up
B9J08_005293		2.63498	5.76128	5.37469	0.000121615	0.00121722	0.705677	Up
B9J08_005322		1.69578	4.35732	4.56562	0.000514858	0.00332351	-0.729932	Up
B9J08_005335		3.93147	6.69395	12.7563	8.78474e-09	1.80155e-06	10.6396	Up
B9J08_005421		1.53515	4.26576	4.41097	0.000684792	0.00411647	-1.02004	Up
B9J08_005548		3.12874	2.86242	4.37979	0.000725554	0.00430466	-0.774021	Up
B9J08_005560		2.98413	4.35317	9.12081	4.73378e-07	2.87399e-05	6.57866	Up
B9J08_002604	BFR2	1.64312	4.24357	5.02521	0.000224444	0.00184967	0.139694	Up
B9J08_000990	BIO32	3.41297	2.98466	4.25045	0.000923345	0.00509656	-1.0196	Up
B9J08_002615	BMS1	2.15103	4.4462	4.35372	0.000761566	0.00442821	-1.10777	Up
B9J08_002676	BNR1	1.75217	2.74276	7.02305	8.48215e-06	0.00021047	3.74392	Up
B9J08_000164	CDR1	2.51509	6.232	6.47336	1.97775e-05	0.000364609	2.58827	Up
B9J08_000479	CDR4	2.7699	3.67651	5.47203	0.000102839	0.0010794	1.08265	Up
B9J08_004493	CLU1	1.66977	3.55733	4.41831	0.000675536	0.00407318	-0.882359	Up
B9J08_000447	CRZ2	2.91121	6.86371	4.17226	0.00106912	0.00568103	-1.49518	Up
B9J08_001307	CSF1	2.51164	3.07241	6.77535	1.23598e-05	0.000272323	3.33656	Up
B9J08_001363	DBP3	1.66847	4.67121	4.44476	0.000643258	0.00392881	-0.995265	Up
B9J08_000411	DCG1	1.6316	4.24625	9.56255	2.74288e-07	2.08929e-05	7.09536	Up
B9J08_002546	DMO2	2.05525	7.65969	6.42835	2.12353e-05	0.000382523	2.58446	Up
B9J08_001492	EMW1	1.97016	2.19556	4.84803	0.000308128	0.00231817	0.157593	Up
B9J08_003737	ERG3	1.75606	6.95916	5.10857	0.000193634	0.00165685	0.23084	Up
B9J08_005340	ERG6	2.22507	6.7804	7.07065	7.89744e-06	0.000203426	3.55501	Up
B9J08_000929	ESC1	1.69934	4.78353	8.06144	1.90593e-06	7.52771e-05	5.03092	Up
B9J08_004059	FAA2	2.0838	6.44309	6.17456	3.18784e-05	0.000498462	2.08151	Up
B9J08_003017	FCY2	2.61332	5.17265	7.39189	4.91456e-06	0.00014668	4.0664	Up
B9J08_004513	FCY24	2.65089	3.47669	9.76621	2.14658e-07	1.87632e-05	7.4548	Up
B9J08_002688	FDH1	5.15776	6.54072	13.817	3.28995e-09	7.62695e-07	11.6532	Up
B9J08_000517	FET31	2.37132	7.63049	4.85353	0.000305092	0.00231401	-0.170192	Up
B9J08_005292	FGR12	2.7431	4.42256	5.56053	8.8398e-05	0.00096142	1.13959	Up
B9J08_005405	FIG1	1.53176	2.09403	5.16302	0.000175918	0.00158061	0.730621	Up
B9J08_005383	FMP27	1.50819	3.43025	3.94086	0.00165551	0.00777725	-1.78264	Up
B9J08_000168	FRE9	3.52088	2.11455	8.56389	9.69412e-07	4.74212e-05	6.0423	Up
B9J08_004360	FSH3	1.70248	3.6913	5.01234	0.000229637	0.00188083	0.201093	Up
B9J08_000170	FTH1	2.621	4.95933	5.07338	0.000206063	0.00173028	0.202589	Up
B9J08_003619	GAL11	1.91579	6.41584	10.2648	1.19744e-07	1.25191e-05	7.89349	Up
B9J08_003585	GAL4	3.21605	3.86071	6.85846	1.08832e-05	0.000250516	3.40462	Up
B9J08_003589	GCN1	1.98075	2.20297	7.04041	8.26384e-06	0.000207572	3.84191	Up
B9J08_000420	GDS1	1.87698	5.08445	4.39181	0.000709547	0.00423663	-1.12191	Up
B9J08_000853	GPT1	3.59816	4.16568	6.01197	4.15491e-05	0.000587639	2.00852	Up
B9J08_005579	HAP41	2.01494	8.07419	4.91985	0.00027085	0.00212378	-0.0105335	Up
B9J08_000152	HAP42	1.79512	6.26423	4.86996	0.000296212	0.00227121	-0.247776	Up
B9J08_002967	HSP10	1.865	10.4524	6.7419	1.30124e-05	0.000276831	3.31845	Up
B9J08_000075	IMD4	1.92544	7.67246	5.25199	0.000150522	0.00142555	0.554676	Up
B9J08_000045	ISW2	1.52945	4.64839	5.99941	4.24151e-05	0.000589453	1.80737	Up
B9J08_001066	ITC1	1.84497	4.0688	5.59029	8.40327e-05	0.000937369	1.18697	Up
B9J08_001135	LIA1	2.18347	5.84662	5.69821	7.00057e-05	0.000820375	1.25666	Up
B9J08_002585	MCH2	2.29348	3.81235	5.08434	0.000202106	0.00170782	0.340819	Up
B9J08_002041	MDN1	2.94189	2.58419	6.75003	1.28506e-05	0.000276288	3.37432	Up
B9J08_005291	MGT1	2.37635	5.15655	5.40264	0.000115884	0.00117247	0.765339	Up
B9J08_004650	MNN26	1.79478	5.23671	7.126	7.27077e-06	0.000195129	3.60946	Up
B9J08_003230	MSB1	1.70893	4.31265	6.44205	2.07799e-05	0.000376003	2.59603	Up
B9J08_001589	MYG1	1.8912	6.38508	7.53752	3.98085e-06	0.000127867	4.24112	Up
B9J08_005481	NCL1	2.10771	3.4583	5.15519	0.000178357	0.00159564	0.519451	Up
B9J08_004504	NEW1	1.76149	4.38136	5.809	5.81363e-05	0.000724259	1.52444	Up
B9J08_004756	NRG1	1.5476	6.93174	6.3308	2.47984e-05	0.000423676	2.35662	Up
B9J08_000774	PAB1	2.18798	7.20141	7.35722	5.16945e-06	0.000152285	4.02013	Up
B9J08_000117	PGA31	2.17173	0.287387	4.05758	0.001327	0.00658193	-1.03817	Up
B9J08_001464	PHO84	3.62471	4.98429	7.76893	2.86362e-06	9.72536e-05	4.71067	Up
B9J08_001476	PRP22	1.86913	2.42487	6.10986	3.54074e-05	0.000536341	2.3271	Up
B9J08_005381	PTK2	1.58659	6.22004	5.10688	0.000194211	0.00165685	0.180314	Up
B9J08_004166	RAD50	1.52775	2.01522	5.3744	0.000121676	0.00121722	1.11744	Up
B9J08_001922	RPL10A	1.68017	8.50191	4.67163	0.000424122	0.00290298	-0.433127	Up
B9J08_000064	RPL11B	1.52192	8.06583	4.47686	0.000606225	0.00375423	-0.843801	Up
B9J08_005336	RPL12A	1.62476	9.90654	6.14786	3.32877e-05	0.000514089	2.31027	Up
B9J08_003249	RPL13	1.80302	8.16146	5.86248	5.31825e-05	0.000684207	1.6755	Up
B9J08_004146	RPL14B	1.57016	8.26411	5.25951	0.000148559	0.0014145	0.621721	Up
B9J08_000090	RPL18A	1.6894	6.52106	4.29169	0.000854872	0.00482347	-1.32629	Up
B9J08_001885	RPL22B	1.6403	7.18011	3.99253	0.00150086	0.00721604	-1.85476	Up
B9J08_000554	RPL25	1.57731	7.70479	4.55831	0.000521808	0.00336251	-0.726299	Up
B9J08_000346	RPL28	1.75696	9.75365	6.30257	2.59428e-05	0.000433166	2.5552	Up
B9J08_002719	RPL30	2.44535	8.54531	7.04417	8.21724e-06	0.000207572	3.64964	Up
B9J08_003634	RPL31B	1.63315	7.57308	5.24029	0.000153633	0.0014422	0.520269	Up
B9J08_005382	RPL32	1.75316	7.41874	4.68178	0.000416352	0.00286104	-0.520069	Up
B9J08_002277	RPL35	1.70634	8.22182	5.83844	5.53525e-05	0.000698759	1.63889	Up
B9J08_000136	RPL38	1.50702	8.16588	5.85934	5.34607e-05	0.000684207	1.6679	Up
B9J08_000823	RPL42	1.9883	8.21495	7.17336	6.77639e-06	0.000190593	3.81743	Up
B9J08_004391	RPL43A	2.09724	9.29819	7.96052	2.19084e-06	8.00108e-05	5.06922	Up
B9J08_003313	RPL4B	1.6772	7.70298	4.55795	0.00052216	0.00336251	-0.72602	Up
B9J08_004958	RPL6B	1.77578	7.37089	5.46943	0.0001033	0.00108211	0.913964	Up
B9J08_004574	RPL7A	1.99384	5.89061	5.31188	0.000135607	0.0013316	0.560672	Up
B9J08_005153	RPL8B	2.13053	6.34834	5.22801	0.000156967	0.00146319	0.424671	Up
B9J08_002367	RPL9B	1.81471	8.29773	5.41165	0.000114097	0.00116205	0.899479	Up
B9J08_003780	RPO31	1.6156	3.47012	4.49876	0.000582225	0.00363516	-0.716844	Up
B9J08_003242	RPO41	1.74648	3.37168	5.07457	0.000205632	0.00172939	0.371787	Up
B9J08_000711	RPP0	1.79849	7.68018	6.59197	1.64189e-05	0.000321413	2.84993	Up
B9J08_003250	RPP1A	2.30665	9.55616	8.08253	1.85153e-06	7.36741e-05	5.26156	Up
B9J08_000209	RPP1B	1.81741	9.33778	6.68684	1.41674e-05	0.00029054	3.14545	Up
B9J08_004999	RPP2A	1.76823	6.13039	5.5208	9.45988e-05	0.0010088	0.928233	Up
B9J08_003756	RPP2B	2.01681	10.2007	7.16479	6.86308e-06	0.000190593	3.95787	Up
B9J08_005324	RPS0A	1.58507	6.97358	4.53177	0.000547888	0.00346541	-0.843132	Up
B9J08_003107	RPS10A	1.97093	8.0477	6.32529	2.50173e-05	0.000423676	2.44799	Up
B9J08_004761	RPS12	2.04005	9.15985	6.6618	1.47281e-05	0.000299507	3.09274	Up
B9J08_000254	RPS17B	1.97238	7.66632	5.77942	6.10831e-05	0.000752182	1.48756	Up
B9J08_003273	RPS18	1.67593	9.42543	5.81094	5.79483e-05	0.000723608	1.69917	Up
B9J08_004956	RPS1B	1.89148	8.66006	5.89	5.08082e-05	0.000660755	1.76886	Up
B9J08_000107	RPS20	2.03126	9.61844	6.06784	3.79175e-05	0.00055753	2.15569	Up
B9J08_004990	RPS21	1.8473	8.30285	5.54621	9.05812e-05	0.000973748	1.13856	Up
B9J08_000998	RPS21B	1.75845	7.53424	5.30828	0.00013646	0.00133617	0.64068	Up
B9J08_003677	RPS23B	1.52659	9.84972	7.20738	6.44326e-06	0.000184707	3.99452	Up
B9J08_001686	RPS4A	1.52925	6.15174	4.94589	0.000258522	0.00206291	-0.120222	Up
B9J08_000508	SCY1	1.71663	5.36754	5.94087	4.67072e-05	0.000618419	1.65901	Up
B9J08_001107	SEF1	1.62093	4.34913	7.32714	5.40193e-06	0.000158259	3.98929	Up
B9J08_002152	TMA19	1.57422	9.70819	6.40591	2.20042e-05	0.000393713	2.71978	Up
B9J08_005406	TRA1	1.6963	2.46364	5.46189	0.000104646	0.00109193	1.20836	Up
B9J08_002316	TRM8	1.66921	4.5688	4.8493	0.000307423	0.00231817	-0.226127	Up
B9J08_002266	TRY4	2.23918	7.44244	4.14295	0.00112969	0.00589385	-1.5301	Up
B9J08_000632	UBI3	1.78315	10.0487	5.58682	8.45297e-05	0.000940945	1.36572	Up
B9J08_002078	URA2	2.99464	2.87137	4.06875	0.0012993	0.00649284	-1.36792	Up
B9J08_004502	UTP14	1.66431	4.3219	5.17417	0.000172505	0.00156162	0.401582	Up
B9J08_000816	YNK1	1.63091	9.38726	6.14041	3.36925e-05	0.000516231	2.25441	Up
B9J08_001595	ZCF4	2.02687	3.31902	8.23056	1.51316e-06	6.50658e-05	5.44993	Up

## Sheet: Down_all
Gene	Orthologue	logFC	AveExpr	t	P.Value	adj.P.Val	B	result
B9J08_000468	ACE2	-1.69973	4.5085	-6.46374	2.008e-05	0.000367925	2.58941	Down
B9J08_001869	AIM7	-2.08411	5.776	-11.5755	2.85764e-08	4.02586e-06	9.36103	Down
B9J08_003373	ANY1	-1.61735	2.52377	-4.70915	0.00039613	0.00275132	-0.16958	Down
B9J08_002008	ASE1	-3.48478	1.65315	-8.54708	9.91139e-07	4.80052e-05	6.03437	Down
B9J08_000124		-3.30208	2.58371	-9.62654	2.53848e-07	2.0807e-05	7.35382	Down
B9J08_000466		-3.07159	3.12306	-14.1358	2.48085e-09	6.61477e-07	11.9272	Down
B9J08_000472		-4.98279	1.93481	-14.0767	2.6131e-09	6.63479e-07	11.6631	Down
B9J08_000579		-1.80687	6.0382	-9.56269	2.74242e-07	2.08929e-05	7.00648	Down
B9J08_000594		-1.87904	1.79962	-3.94584	0.00163991	0.00771077	-1.48087	Down
B9J08_000799		-3.17689	5.53724	-3.76322	0.00232306	0.00998917	-2.30122	Down
B9J08_000834		-3.4837	5.50312	-6.30791	2.57222e-05	0.000431292	2.36018	Down
B9J08_000890		-2.64991	10.6138	-9.58987	2.65355e-07	2.0807e-05	7.29461	Down
B9J08_000930		-2.08408	3.31367	-6.16542	3.23535e-05	0.000504412	2.28608	Down
B9J08_000943		-2.36434	3.86826	-9.9612	1.7038e-07	1.56632e-05	7.6374	Down
B9J08_001195		-2.21701	3.74143	-9.28177	3.8714e-07	2.51483e-05	6.80176	Down
B9J08_001314		-1.81288	4.01126	-8.57756	9.52122e-07	4.74212e-05	5.82645	Down
B9J08_001339		-5.91811	3.22733	-4.08056	0.00127063	0.00638681	-1.23483	Down
B9J08_001364		-4.32658	3.30796	-4.99351	0.000237466	0.00193013	0.351785	Down
B9J08_001470		-3.94314	0.40464	-6.92391	9.85191e-06	0.000231237	3.8061	Down
B9J08_001666		-2.07822	1.65734	-5.44732	0.0001073	0.00111307	1.29914	Down
B9J08_001746		-1.55701	4.11992	-5.28216	0.000142807	0.00138445	0.60206	Down
B9J08_001862		-2.60813	1.59182	-6.26373	2.76098e-05	0.000452971	2.69238	Down
B9J08_002072		-6.32807	8.74875	-14.6372	1.60944e-09	5.29299e-07	12.3573	Down
B9J08_002407		-3.33914	0.399125	-5.71261	6.83298e-05	0.000809632	1.89819	Down
B9J08_002408		-2.19449	4.69072	-4.06022	0.00132041	0.00656142	-1.72296	Down
B9J08_002507		-3.40386	0.360365	-4.24587	0.000931298	0.00512983	-0.690437	Down
B9J08_002541		-3.60097	2.76549	-9.5132	2.91252e-07	2.15688e-05	7.2106	Down
B9J08_002574		-2.3662	5.47548	-14.5815	1.68756e-09	5.29299e-07	12.2806	Down
B9J08_002729		-3.13292	7.62521	-19.5508	4.19146e-11	4.46978e-08	15.9542	Down
B9J08_002731		-3.7429	3.21795	-13.8689	3.14105e-09	7.61275e-07	11.6911	Down
B9J08_002824		-1.74699	2.67645	-4.84153	0.000311755	0.00233466	0.049966	Down
B9J08_002843		-2.38246	4.26524	-7.16706	6.84e-06	0.000190593	3.77502	Down
B9J08_002858		-1.72865	3.95615	-7.77427	2.84214e-06	9.71429e-05	4.69589	Down
B9J08_003166		-2.05596	6.73112	-8.20012	1.57696e-06	6.72666e-05	5.21773	Down
B9J08_003369		-1.59923	12.4196	-5.83613	5.55652e-05	0.000698759	1.96668	Down
B9J08_003487		-2.12593	12.6299	-5.09141	0.000199593	0.00169463	0.685107	Down
B9J08_003541		-2.67265	1.24257	-6.323	2.51091e-05	0.000423676	2.82329	Down
B9J08_003628		-2.16268	8.89999	-10.8642	6.11115e-08	7.57783e-06	8.71318	Down
B9J08_003766		-1.75679	5.32687	-7.02269	8.4867e-06	0.00021047	3.42312	Down
B9J08_003794		-4.03689	1.62409	-11.832	2.19326e-08	3.34128e-06	9.71325	Down
B9J08_003912		-1.51383	4.6319	-4.54651	0.000533249	0.00340283	-0.827152	Down
B9J08_004037		-2.3991	4.44466	-3.84591	0.00198354	0.00889506	-2.09302	Down
B9J08_004084		-2.53301	6.96571	-14.266	2.21428e-09	6.55918e-07	12.0202	Down
B9J08_004156		-3.2316	1.504	-6.35511	2.38553e-05	0.000411638	2.86082	Down
B9J08_004243		-3.48464	5.71498	-4.41789	0.000676062	0.00407318	-1.02315	Down
B9J08_004284		-4.17758	-0.188549	-4.83753	0.00031401	0.00234168	0.393449	Down
B9J08_004379		-5.91207	1.42253	-8.19042	1.59788e-06	6.76015e-05	5.5782	Down
B9J08_004476		-4.3057	1.50924	-8.43987	1.14241e-06	5.20627e-05	5.90304	Down
B9J08_004534		-2.12325	7.69131	-6.35529	2.38484e-05	0.000411638	2.46281	Down
B9J08_005140		-1.69281	6.06646	-9.383	3.41601e-07	2.36548e-05	6.77529	Down
B9J08_005145		-1.59716	12.1106	-6.64361	1.51501e-05	0.000304831	3.26566	Down
B9J08_005148		-5.64791	2.85506	-18.3698	9.25686e-11	6.88705e-08	14.7313	Down
B9J08_005257		-2.18729	2.07935	-4.00873	0.00145549	0.00704898	-1.40069	Down
B9J08_005315		-1.57461	3.4369	-5.03406	0.000220943	0.0018293	0.266554	Down
B9J08_005554		-2.92852	1.03424	-6.18896	3.11443e-05	0.000494231	2.62978	Down
B9J08_005570		-1.60412	3.59745	-3.81165	0.00211761	0.00930075	-2.06873	Down
B9J08_001558	BBH1	-1.61728	6.03583	-6.26181	2.76954e-05	0.000452981	2.18425	Down
B9J08_000826	BNI5	-1.63768	4.80847	-8.77382	7.37013e-07	3.98589e-05	6.00365	Down
B9J08_002529	BRG1	-2.12214	6.89868	-4.57836	0.000502967	0.00329867	-0.756959	Down
B9J08_000228	BUD3	-5.4182	0.917558	-17.6374	1.54997e-10	6.88705e-08	13.8313	Down
B9J08_004292	CAR1	-2.74729	8.20608	-5.88727	5.10387e-05	0.000661879	1.72878	Down
B9J08_003517	CAR2	-1.85702	9.31137	-5.69161	7.0789e-05	0.000825923	1.4815	Down
B9J08_001868	CDC14	-3.28366	3.30567	-17.7014	1.48058e-10	6.88705e-08	14.6251	Down
B9J08_004370	CDC20	-3.44381	4.1491	-5.12147	0.000189275	0.00164825	0.417842	Down
B9J08_003424	CDC5	-5.87569	1.76693	-18.0763	1.13545e-10	6.88705e-08	14.1762	Down
B9J08_003937	CDC6	-3.38146	1.38951	-6.14406	3.34935e-05	0.000514661	2.5327	Down
B9J08_002451	CDR2	-4.28656	3.19322	-7.00431	8.72472e-06	0.000213396	3.7421	Down
B9J08_003879	CHS1	-1.77798	4.24193	-10.8837	5.98151e-08	7.57783e-06	8.6638	Down
B9J08_002761	CHT3	-5.06675	3.34605	-10.0382	1.55671e-07	1.50916e-05	7.8411	Down
B9J08_000143	COX4	-1.83931	7.72852	-4.2824	0.000869813	0.00487168	-1.24723	Down
B9J08_001889	CRC1	-1.51557	7.37174	-6.28974	2.64815e-05	0.000438507	2.31936	Down
B9J08_004410	CRH11	-4.27434	4.02485	-18.7937	6.92828e-11	6.15693e-08	15.364	Down
B9J08_001220	CSM3	-1.56578	3.10842	-4.75722	0.00036304	0.0025889	-0.186149	Down
B9J08_002226	CSO99	-1.5639	5.51601	-6.41613	2.16503e-05	0.000388685	2.43275	Down
B9J08_003896	CTF18	-2.39676	1.30084	-6.30129	2.59965e-05	0.000433166	2.77776	Down
B9J08_000947	CWH8	-1.72049	4.12806	-6.06652	3.79998e-05	0.00055753	1.98	Down
B9J08_004339	CYK3	-2.47778	2.68515	-7.06422	7.97389e-06	0.000204408	3.82597	Down
B9J08_005070	DSE1	-6.12105	3.47207	-17.8777	1.30596e-10	6.88705e-08	14.5212	Down
B9J08_000758	ECM18	-1.52179	3.87368	-4.37373	0.000733768	0.00433753	-1.04135	Down
B9J08_004382	ECM331	-2.61721	2.67466	-8.01376	2.0353e-06	7.80734e-05	5.2254	Down
B9J08_003515	ECM7	-1.50325	4.45811	-5.76247	6.28419e-05	0.000759802	1.40421	Down
B9J08_001861	FAT1	-1.5459	7.09329	-7.39055	4.92417e-06	0.00014668	4.04658	Down
B9J08_005163	FBP1	-1.75356	9.15122	-4.15671	0.00110082	0.00578851	-1.34574	Down
B9J08_000824	FGR41	-6.67719	5.19323	-24.758	2.02985e-12	1.08232e-08	18.3654	Down
B9J08_002011	FMO1	-1.6499	4.39072	-8.44321	1.13735e-06	5.20627e-05	5.592	Down
B9J08_005526	FSF1	-3.24091	3.31308	-8.62605	8.93402e-07	4.67022e-05	6.02294	Down
B9J08_001672	GAP1	-3.47522	5.04223	-10.0409	1.55188e-07	1.50916e-05	7.69307	Down
B9J08_002632	GFA1	-1.61731	5.61895	-8.54082	9.99359e-07	4.80052e-05	5.64563	Down
B9J08_004561	GLN1	-1.67226	10.9973	-5.11424	0.000191706	0.00165199	0.603655	Down
B9J08_005328	GNA1	-1.66725	8.13399	-9.59205	2.64657e-07	2.0807e-05	7.16409	Down
B9J08_004380	GUT1	-1.60161	4.19115	-6.7142	1.35805e-05	0.000285084	3.03321	Down
B9J08_001161	HEM13	-1.87758	8.50635	-3.87988	0.00185914	0.00845677	-1.93976	Down
B9J08_005568	HGT2	-4.77035	8.1534	-10.0014	1.62524e-07	1.54125e-05	7.70225	Down
B9J08_004797	HGT7	-3.69037	6.41152	-6.677	1.4385e-05	0.000293872	2.95998	Down
B9J08_002073	HHF2	-5.45743	9.83204	-4.62282	0.000463642	0.00309017	-0.346147	Down
B9J08_003368	HHT2	-4.31378	9.85267	-9.68217	2.37393e-07	2.04158e-05	7.38807	Down
B9J08_004152	HMX1	-2.72491	7.92166	-5.97044	4.44843e-05	0.000605078	1.84552	Down
B9J08_005144	HTA1	-1.76467	12.2885	-7.1731	6.77897e-06	0.000190593	4.08888	Down
B9J08_004126	IAH1	-1.55575	5.3058	-10.4907	9.25912e-08	1.0971e-05	8.13217	Down
B9J08_003374	ICL1	-1.78201	9.83073	-5.12201	0.000189094	0.00164825	0.518316	Down
B9J08_004787	IFR1	-2.11253	5.916	-6.34939	2.40737e-05	0.000414068	2.34377	Down
B9J08_004083	INN1	-2.49707	4.51954	-9.29468	3.8099e-07	2.50795e-05	6.7519	Down
B9J08_002762	INO1	-7.5035	4.23253	-8.50905	1.04221e-06	4.91774e-05	5.95746	Down
B9J08_002613	INO2	-1.96563	5.46355	-4.61832	0.000467473	0.00310284	-0.73484	Down
B9J08_004383	INT1	-2.69916	1.97604	-7.74232	2.97315e-06	9.8273e-05	4.90788	Down
B9J08_004935	IQG1	-4.34881	1.0125	-12.6871	9.38856e-09	1.85407e-06	10.3887	Down
B9J08_003057	IRR1	-2.05922	1.53191	-7.04603	8.19434e-06	0.000207572	3.91415	Down
B9J08_002003	IRS4	-1.62743	3.68799	-6.70315	1.38145e-05	0.00028773	3.09048	Down
B9J08_001641	ISA1	-1.68307	7.48154	-10.6983	7.33863e-08	8.89309e-06	8.446	Down
B9J08_004259	ISC1	-1.80157	4.80995	-12.7713	8.65901e-09	1.80155e-06	10.6147	Down
B9J08_001570	JLP1	-4.19678	1.36589	-4.38488	0.000718732	0.00427233	-0.513873	Down
B9J08_003828	KIP2	-4.10892	2.19252	-12.6324	9.89821e-09	1.8849e-06	10.5149	Down
B9J08_000690	LDB17	-1.97851	4.37952	-8.46271	1.10824e-06	5.18347e-05	5.6324	Down
B9J08_000071	LSP1	-1.5125	9.26114	-7.78	2.81928e-06	9.71429e-05	4.80041	Down
B9J08_001248	MCD1	-1.8789	3.15303	-5.6991	6.99011e-05	0.000820375	1.50817	Down
B9J08_002351	MET3	-2.00128	6.97896	-8.421	1.1715e-06	5.29358e-05	5.54074	Down
B9J08_003448	MET32	-1.80374	5.345	-8.12449	1.74815e-06	7.15931e-05	5.07431	Down
B9J08_001636	MOB1	-1.78117	4.68979	-11.6392	2.67451e-08	3.96125e-06	9.45935	Down
B9J08_001469	MRC1	-3.18843	1.09545	-8.24963	1.4746e-06	6.44472e-05	5.65437	Down
B9J08_002260	NAS6	-1.50918	7.03356	-4.39403	0.00070663	0.00422867	-1.10633	Down
B9J08_002939	NBA1	-1.78366	4.89457	-9.87756	1.88047e-07	1.69943e-05	7.42469	Down
B9J08_000363	NCE103	-1.7158	7.8893	-4.06582	0.00130649	0.00651657	-1.64668	Down
B9J08_000811	NDL1	-4.98027	0.699991	-14.8322	1.36499e-09	4.85208e-07	12.0366	Down
B9J08_002201	NFU1	-1.94469	7.01595	-12.3653	1.28449e-08	2.14029e-06	10.2188	Down
B9J08_002064	NUF2	-1.59471	3.67388	-7.50147	4.19296e-06	0.000131873	4.32723	Down
B9J08_000263	PCL2	-2.83894	4.92956	-7.07625	7.83157e-06	0.000203076	3.59336	Down
B9J08_001130	PDS5	-1.81559	1.12279	-4.86711	0.000297729	0.00227738	0.334613	Down
B9J08_004837	PDX3	-1.58491	7.76725	-4.98315	0.000241887	0.00195712	0.067631	Down
B9J08_004577	PGA26	-2.6676	13.1058	-4.44649	0.000641209	0.00392529	-0.478063	Down
B9J08_001409	PGA38	-4.35132	6.41079	-12.4358	1.19857e-08	2.11137e-06	10.3239	Down
B9J08_001426	PGA54	-2.99473	6.08691	-20.8858	1.80362e-11	3.20563e-08	16.8029	Down
B9J08_002493	PGA58	-2.38132	10.5525	-5.99889	4.24513e-05	0.000589453	2.11462	Down
B9J08_001366	PGA6	-1.5323	5.08571	-8.31078	1.35784e-06	6.08404e-05	5.34247	Down
B9J08_002051	PHO92	-1.51858	2.22295	-4.47998	0.000602739	0.00373698	-0.5481	Down
B9J08_004786	PIR1	-4.25196	7.23449	-12.4114	1.22754e-08	2.11137e-06	10.3057	Down
B9J08_001231	PMU1	-1.97736	5.80834	-12.7628	8.73017e-09	1.80155e-06	10.5841	Down
B9J08_005515	POL1	-1.93262	1.95863	-4.62555	0.000461332	0.00308248	-0.225586	Down
B9J08_001740	POX1	-1.6698	9.41575	-5.21007	0.000161976	0.0014968	0.638262	Down
B9J08_003314	PRY2	-5.75788	4.42536	-15.2854	9.3771e-10	3.84605e-07	12.8597	Down
B9J08_004839	PST3	-1.81933	5.53711	-8.01393	2.03482e-06	7.80734e-05	4.91132	Down
B9J08_002791	PYP1	-2.42643	7.09126	-10.383	1.04604e-07	1.1867e-05	8.06449	Down
B9J08_001108	RAD51	-1.56481	4.25386	-5.35262	0.000126353	0.00125693	0.708442	Down
B9J08_003954	RAX1	-1.53701	3.46895	-5.55317	8.95131e-05	0.000966161	1.18899	Down
B9J08_002178	ROD1	-2.3718	3.83111	-4.9836	0.000241694	0.00195712	0.14363	Down
B9J08_001958	SAP9	-1.87096	7.08278	-6.18393	3.13986e-05	0.000494754	2.12122	Down
B9J08_003120	SCW11	-6.78282	2.45719	-19.7388	3.71012e-11	4.46978e-08	15.1322	Down
B9J08_004365	SFC1	-1.95288	8.37769	-7.14076	7.11274e-06	0.000193748	3.7777	Down
B9J08_002517	SHE3	-1.67632	4.76114	-6.99107	8.9006e-06	0.000215718	3.41227	Down
B9J08_004853	SMC1	-1.54369	1.78775	-4.36036	0.000752226	0.00440644	-0.700146	Down
B9J08_001640	SOD6	-2.35425	1.76158	-4.77893	0.000349046	0.00253213	0.0965698	Down
B9J08_001096	SPT21	-1.88682	1.52187	-5.40493	0.000115425	0.00117112	1.2399	Down
B9J08_000995	SUL2	-4.35025	2.99705	-12.1397	1.60676e-08	2.51977e-06	10.087	Down
B9J08_005359	SUN41	-2.25822	7.01284	-10.9889	5.333e-08	6.97662e-06	8.75528	Down
B9J08_005380	SUR7	-1.65626	10.1558	-4.78746	0.000343702	0.00251044	-0.0648582	Down
B9J08_000285	TDA1	-2.70971	5.99196	-4.64124	0.000448295	0.00302571	-0.659825	Down
B9J08_003185	TES2	-1.64254	7.61461	-6.09885	3.60478e-05	0.000544346	2.0225	Down
B9J08_004830	THI73	-2.06442	1.41422	-5.23548	0.00015493	0.00145182	0.959475	Down
B9J08_002929	TOF1	-2.28291	1.41225	-6.32529	2.50175e-05	0.000423676	2.80397	Down
B9J08_005255	TOS4	-1.61989	3.61207	-4.80773	0.000331345	0.00244023	-0.179382	Down
B9J08_004775	TPO3	-4.02634	3.62533	-4.83324	0.000316445	0.00235655	-0.00315714	Down
B9J08_001834	TPO4	-2.34751	6.61881	-12.2318	1.46589e-08	2.36853e-06	10.0745	Down
B9J08_004499	TUB1	-1.841	6.63799	-7.96135	2.1883e-06	8.00108e-05	4.86639	Down
B9J08_000556	TVP38	-1.61906	5.19522	-10.163	1.34652e-07	1.3807e-05	7.7493	Down
B9J08_004171	TYE7	-4.8795	4.53616	-6.93744	9.65196e-06	0.000229751	3.53399	Down
B9J08_001321	USO5	-1.70651	2.01566	-4.63347	0.000454702	0.0030612	-0.224959	Down
B9J08_000512	YBR096W	-2.02104	6.5661	-9.3493	3.5609e-07	2.4342e-05	6.75957	Down
B9J08_000342	YMC2	-1.61112	4.29009	-7.37334	5.04921e-06	0.000149569	4.05149	Down
B9J08_000398	YPS3	-2.14964	3.66097	-9.31252	3.72659e-07	2.48377e-05	6.84631	Down
B9J08_002279	ZCF23	-3.3415	6.62656	-5.40441	0.00011553	0.00117112	0.783358	Down

## Sheet: Up_8973
Gene	Orthologue	logFC	AveExpr	t	P.Value	adj.P.Val	B	result
B9J08_001018	ACC1	1.58199	6.65246	6.62003	0.000166	0.00282463	0.946525	Up
B9J08_002587	AFP99	1.50609	3.78092	5.25886	0.000767	0.00722325	-0.642007	Up
B9J08_002666	AGP2	2.38676	5.87407	6.16204	0.000271	0.00375656	0.412508	Up
B9J08_005580	ALD6	1.67763	7.9521	7.24918	8.84e-05	0.00192988	1.75598	Up
B9J08_004798	ARG3	1.78369	5.08184	6.25161	0.000246	0.00355483	0.490051	Up
B9J08_002110	ARN1	2.65747	6.41293	6.22131	0.000254	0.00359867	0.51574	Up
B9J08_001658	AXL1	2.04195	1.29632	6.52782	0.000183	0.00297783	1.14295	Up
B9J08_000002		2.56253	1.20915	6.57299	0.000175	0.00290208	1.20507	Up
B9J08_000005		3.97202	8.39633	7.45585	7.25e-05	0.00169279	2.04264	Up
B9J08_000033		1.79314	6.77289	6.42946	0.000203	0.00318756	0.746763	Up
B9J08_000036		5.58799	5.95042	19.1387	5.8e-08	2.94e-05	9.04781	Up
B9J08_000065		1.90106	7.80759	7.51868	6.83e-05	0.00166021	2.01925	Up
B9J08_000116		5.09932	2.47065	15.5086	2.99e-07	5.17e-05	7.47404	Up
B9J08_000349		1.60064	5.34624	6.04964	0.000307	0.00408182	0.23378	Up
B9J08_000389		2.08174	6.37454	6.24768	0.000247	0.00356041	0.516535	Up
B9J08_000418		2.99204	1.82807	9.18654	1.6e-05	0.000756	3.63669	Up
B9J08_000421		1.59998	3.64207	8.14469	3.85e-05	0.00120461	2.58082	Up
B9J08_000425		1.57308	4.16875	6.06363	0.000302	0.00404935	0.319774	Up
B9J08_000441		2.06868	3.71604	4.89201	0.00120815	0.00978964	-1.11367	Up
B9J08_000558		2.10128	6.49446	7.97743	4.47e-05	0.001293	2.36381	Up
B9J08_000563		3.10252	-0.266338	8.80284	2.19e-05	0.000867	3.35479	Up
B9J08_000710		1.66968	4.46776	9.67603	1.09e-05	0.000583	3.86353	Up
B9J08_000813		1.62807	6.50841	8.08541	4.06e-05	0.00122675	2.45384	Up
B9J08_000825		1.78949	3.96249	7.51922	6.83e-05	0.00166021	1.94097	Up
B9J08_000859		2.33072	2.35378	7.15243	9.72e-05	0.00202996	1.72454	Up
B9J08_000892		3.73598	6.26714	8.34692	3.23e-05	0.00107806	2.77289	Up
B9J08_000931		1.95705	1.93171	6.99128	0.000114	0.00222464	1.58697	Up
B9J08_000967		1.76307	6.40669	5.54917	0.000543	0.0058875	-0.342608	Up
B9J08_000989		3.63483	4.41752	16.7645	1.63e-07	3.47e-05	8.17245	Up
B9J08_001155		1.60166	3.84984	7.0413	0.000108	0.0021735	1.45319	Up
B9J08_001294		2.48715	2.56266	8.28881	3.39e-05	0.00110013	2.81605	Up
B9J08_001344		3.09023	8.38021	5.05503	0.000985	0.00860771	-0.738894	Up
B9J08_001441		2.42278	9.41584	8.35852	3.19e-05	0.00107806	2.93894	Up
B9J08_001487		4.91913	6.27093	17.7801	1.03e-07	3.03e-05	8.55975	Up
B9J08_001522		4.03177	-0.30105	9.98254	8.64e-06	0.000508	4.24307	Up
B9J08_001523		2.72716	1.8351	9.70118	1.07e-05	0.000577	4.04381	Up
B9J08_001524		2.72115	3.02236	10.0955	7.94e-06	0.000483	4.2996	Up
B9J08_001531		2.01789	3.68317	8.7698	2.25e-05	0.000878	3.15305	Up
B9J08_001536		1.96082	4.62091	6.92066	0.000122	0.00234502	1.27097	Up
B9J08_001537		1.72234	3.70013	7.91455	4.73e-05	0.00133262	2.35665	Up
B9J08_001538		2.09827	6.3104	7.49006	7.02e-05	0.00166054	1.86942	Up
B9J08_001542		6.64769	2.79558	15.7905	2.6e-07	4.97e-05	7.55163	Up
B9J08_001545		1.92946	8.38204	7.85335	5.01e-05	0.0013658	2.39993	Up
B9J08_001546		2.44066	1.58465	7.1855	9.41e-05	0.00200438	1.81949	Up
B9J08_001547		6.25419	2.01982	19.148	5.78e-08	2.94e-05	8.70038	Up
B9J08_001548		7.72619	1.92892	8.89635	2.03e-05	0.00084	3.42988	Up
B9J08_001673		1.59097	9.14753	5.5791	0.000524	0.00573132	-0.0114056	Up
B9J08_001717		1.59724	2.3841	5.38881	0.000656	0.0066965	-0.313433	Up
B9J08_001914		1.57945	4.61619	7.30946	8.34e-05	0.00185838	1.67245	Up
B9J08_001919		2.11313	4.46944	10.0137	8.44e-06	0.000502	4.14349	Up
B9J08_001934		1.75216	8.19952	5.35189	0.000686	0.00684231	-0.398772	Up
B9J08_001950		3.54379	4.31175	17.4447	1.2e-07	3.03e-05	8.46699	Up
B9J08_001951		2.45134	2.19906	5.84223	0.000387	0.00471586	0.281013	Up
B9J08_001952		2.24142	2.11052	8.41869	3.03e-05	0.00104578	2.95989	Up
B9J08_001984		5.31794	5.8542	18.1262	8.88e-08	3.03e-05	8.68904	Up
B9J08_001985		1.76386	3.61187	7.51335	6.86e-05	0.00166054	1.96869	Up
B9J08_002118		1.91788	10.9957	5.63738	0.00049	0.00548994	0.216387	Up
B9J08_002227		1.55522	5.12582	6.83892	0.000133	0.00250211	1.14451	Up
B9J08_002239		3.70224	4.36454	16.6949	1.69e-07	3.47e-05	8.13865	Up
B9J08_002240		2.69341	3.48818	9.57013	1.18e-05	0.00062	3.85562	Up
B9J08_002241		2.51289	2.9128	11.6199	2.75e-06	0.000245	5.38431	Up
B9J08_002251		4.60782	4.28912	22.832	1.45e-08	2.57e-05	10.2874	Up
B9J08_002297		3.58596	5.37749	8.61788	2.56e-05	0.000954	2.99983	Up
B9J08_002356		3.52484	7.2781	11.3161	3.37e-06	0.000285	5.16591	Up
B9J08_002413		2.76225	1.80875	9.78319	1e-05	0.000554	4.1077	Up
B9J08_002419		3.19003	5.38625	14.0644	6.38e-07	9.22e-05	6.83324	Up
B9J08_002499		1.80989	4.53357	5.29742	0.000732	0.00704227	-0.658429	Up
B9J08_002523		2.1286	7.14142	5.47213	0.000594	0.00628226	-0.359597	Up
B9J08_002607		1.62987	5.11106	6.56165	0.000177	0.00291855	0.839049	Up
B9J08_002690		1.54972	5.51977	8.53422	2.74e-05	0.000985	2.83477	Up
B9J08_002694		2.19098	5.86188	6.4246	0.000204	0.0031947	0.702726	Up
B9J08_002752		1.89189	6.70732	6.46837	0.000195	0.00311366	0.789325	Up
B9J08_002825		2.8086	11.2413	4.96957	0.00109578	0.00922871	-0.591287	Up
B9J08_003025		2.29728	5.21224	6.00166	0.000324	0.00425233	0.216671	Up
B9J08_003036		2.53979	5.20831	5.34508	0.000691	0.00686004	-0.588675	Up
B9J08_003109		2.11988	3.08409	6.01323	0.000319	0.00421868	0.386696	Up
B9J08_003202		2.04653	4.57903	9.63982	1.12e-05	0.000593	3.83695	Up
B9J08_003266		3.1081	5.51395	13.9033	6.97e-07	9.49e-05	6.7426	Up
B9J08_003283		2.65776	5.54456	5.91826	0.000355	0.00448352	0.127151	Up
B9J08_003286		3.7648	7.22787	8.11664	3.95e-05	0.00122108	2.59933	Up
B9J08_003361		1.72329	5.49893	5.59557	0.000514	0.00568674	-0.320207	Up
B9J08_003422		2.17044	7.11136	9.17797	1.61e-05	0.000756	3.49807	Up
B9J08_003480		1.85753	3.91836	8.89703	2.02e-05	0.00084	3.24351	Up
B9J08_003491		3.92934	3.93933	9.89045	9.26e-06	0.000527	4.11674	Up
B9J08_003591		2.63363	0.159778	7.87789	4.89e-05	0.00135634	2.56106	Up
B9J08_003672		2.43017	4.73333	10.6808	5.21e-06	0.000381	4.65274	Up
B9J08_003830		2.5471	10.2064	4.98186	0.00107905	0.00913099	-0.662366	Up
B9J08_003845		2.21433	2.80697	5.03964	0.00100404	0.00873109	-0.80193	Up
B9J08_003911		4.61249	3.6082	17.4873	1.18e-07	3.03e-05	8.42028	Up
B9J08_003921		4.80843	4.172	19.0368	6.05e-08	2.94e-05	9.03902	Up
B9J08_004064		5.77793	4.8895	22.0297	1.92e-08	2.57e-05	9.96442	Up
B9J08_004097		4.04531	1.63005	12.6543	1.44e-06	0.000167	5.99589	Up
B9J08_004098		3.63117	6.35384	7.68643	5.84e-05	0.0014794	2.13816	Up
B9J08_004101		5.1712	3.57242	16.058	2.28e-07	4.53e-05	7.7917	Up
B9J08_004161		2.98195	5.24187	5.45035	0.00061	0.0064197	-0.435211	Up
B9J08_004177		1.54993	1.66735	5.02485	0.00102268	0.00883168	-0.706506	Up
B9J08_004270		1.60763	2.6358	5.37024	0.000671	0.00679495	-0.364513	Up
B9J08_004345		1.93682	5.34249	7.8712	4.92e-05	0.0013576	2.22608	Up
B9J08_004450		2.26222	2.21609	7.76983	5.4e-05	0.0014175	2.35044	Up
B9J08_004452		2.44744	4.56986	7.37782	7.81e-05	0.00178473	1.7722	Up
B9J08_004474		1.86164	3.84608	8.59774	2.6e-05	0.000959	2.98345	Up
B9J08_004478		1.81367	6.6884	9.01827	1.83e-05	0.000803	3.32258	Up
B9J08_004584		1.97915	2.68341	7.09036	0.000103	0.00212472	1.6266	Up
B9J08_004732		4.99646	8.63916	14.3579	5.44e-07	8.31e-05	6.92875	Up
B9J08_004739		3.44857	4.12469	12.5219	1.56e-06	0.000168	5.9398	Up
B9J08_004741		2.09365	7.63275	7.96864	4.51e-05	0.0012936	2.44743	Up
B9J08_004755		2.55162	2.83744	7.5514	6.62e-05	0.0016472	2.09218	Up
B9J08_004803		1.60674	6.02169	7.34109	8.09e-05	0.00181774	1.68069	Up
B9J08_004890		1.99157	5.44877	9.78541	1e-05	0.000554	3.93157	Up
B9J08_004894		3.3616	1.53955	8.05461	4.17e-05	0.00123993	2.67374	Up
B9J08_004984		2.07455	6.3932	7.36658	7.89e-05	0.00178878	1.74627	Up
B9J08_005072		5.85435	12.9388	6.97581	0.000116	0.00224872	1.73036	Up
B9J08_005289		3.10716	9.21242	5.33867	0.000697	0.00686666	-0.286881	Up
B9J08_005293		2.8152	5.12491	6.59586	0.000171	0.00285135	0.929389	Up
B9J08_005322		2.3003	3.79031	8.99895	1.86e-05	0.000803	3.34891	Up
B9J08_005335		4.44961	6.57081	17.2562	1.3e-07	3.03e-05	8.35687	Up
B9J08_005421		2.51179	4.29657	8.44255	2.97e-05	0.00103115	2.82408	Up
B9J08_005548		2.57954	2.13346	6.62456	0.000166	0.00282463	1.18571	Up
B9J08_005560		3.02001	3.91081	13.2663	1e-06	0.000122	6.38738	Up
B9J08_005563		3.13925	2.17312	10.5578	5.68e-06	0.000384	4.67419	Up
B9J08_002453	BAT21	1.71177	8.08797	6.16199	0.000271	0.00375656	0.576695	Up
B9J08_000990	BIO32	4.9126	3.43653	13.2229	1.03e-06	0.000122	6.36568	Up
B9J08_002676	BNR1	1.68787	2.84152	7.0289	0.00011	0.00217454	1.54282	Up
B9J08_003632	CDC19	2.27773	6.89336	7.37054	7.86e-05	0.00178878	1.79275	Up
B9J08_001765	CDC60	1.88159	4.6436	5.16583	0.000859	0.00789608	-0.833262	Up
B9J08_000164	CDR1	3.48201	6.10588	7.69015	5.82e-05	0.0014794	2.13183	Up
B9J08_000479	CDR4	3.21947	2.90728	10.18	7.46e-06	0.000459	4.37407	Up
B9J08_003650	CPR3	1.55296	7.9775	6.49447	0.00019	0.00304708	0.9438	Up
B9J08_000447	CRZ2	2.36795	7.93243	10.5822	5.58e-06	0.000384	4.65829	Up
B9J08_001307	CSF1	2.61822	2.90399	7.80296	5.24e-05	0.00140164	2.33417	Up
B9J08_000842	CST5	1.79908	1.94958	7.41624	7.53e-05	0.00173516	2.01829	Up
B9J08_000756	DAL4	4.65088	4.45501	14.1695	6.03e-07	8.95e-05	6.89493	Up
B9J08_002685	DAL7	2.264	3.87714	9.33569	1.42e-05	0.000704	3.62845	Up
B9J08_000411	DCG1	1.78916	4.1496	6.81138	0.000137	0.00254104	1.17911	Up
B9J08_003737	ERG3	2.41427	6.8778	8.31222	3.32e-05	0.0010974	2.71645	Up
B9J08_005340	ERG6	2.21435	7.09432	6.11239	0.000286	0.00386444	0.421634	Up
B9J08_000929	ESC1	1.8727	4.73532	10.856	4.61e-06	0.00035696	4.76879	Up
B9J08_004059	FAA2	2.43464	6.12797	7.73452	5.58e-05	0.00144759	2.12186	Up
B9J08_003017	FCY2	3.08727	5.65063	11.8058	2.44e-06	0.000233	5.45854	Up
B9J08_004513	FCY24	3.23395	3.37555	11.8472	2.38e-06	0.000231	5.52495	Up
B9J08_002688	FDH1	5.52198	6.26284	19.0025	6.13e-08	2.94e-05	8.99381	Up
B9J08_000517	FET31	3.21648	7.0995	10.6452	5.34e-06	0.000384	4.67829	Up
B9J08_005292	FGR12	2.90587	3.70839	10.569	5.63e-06	0.000384	4.62016	Up
B9J08_002795	FLU1	2.26486	4.29469	6.79098	0.00014	0.00255586	1.1575	Up
B9J08_005383	FMP27	2.2282	3.01127	7.00535	0.000112	0.00220977	1.50961	Up
B9J08_000168	FRE9	3.80379	1.65312	9.34271	1.41e-05	0.000704	3.774	Up
B9J08_000170	FTH1	2.0542	4.2504	8.69687	2.39e-05	0.00092	3.046	Up
B9J08_003619	GAL11	2.23898	6.38801	8.519	2.78e-05	0.000991	2.87215	Up
B9J08_003585	GAL4	3.75917	3.55969	7.15935	9.65e-05	0.00202996	1.65812	Up
B9J08_000449	GAP6	2.1771	7.99748	5.85142	0.000383	0.00468836	0.205317	Up
B9J08_003589	GCN1	2.29715	2.34329	6.66918	0.000158	0.00278144	1.21104	Up
B9J08_003568	GCY1	2.68413	2.2124	7.03209	0.000109	0.00217454	1.61663	Up
B9J08_000613	GLT1	1.90488	7.02958	5.08471	0.000949	0.00845746	-0.882152	Up
B9J08_000853	GPT1	5.28811	4.19647	13.2329	1.02e-06	0.000122	6.37373	Up
B9J08_003708	GRS1	1.51319	6.06193	7.48073	7.08e-05	0.00166054	1.82259	Up
B9J08_000152	HAP42	2.14793	6.51613	5.54676	0.000544	0.00589216	-0.323849	Up
B9J08_003463	HIS4	1.50581	5.37809	7.89741	4.81e-05	0.00133942	2.23136	Up
B9J08_003646	HOM2	1.509	6.53876	7.4901	7.02e-05	0.00166054	1.86502	Up
B9J08_002629	ILV2	1.8627	6.0991	8.32211	3.3e-05	0.00109474	2.66097	Up
B9J08_001611	IRE1	1.71231	4.36274	5.75423	0.000428	0.00500532	-0.0694085	Up
B9J08_001066	ITC1	2.52199	3.64269	7.72535	5.63e-05	0.00144759	2.19014	Up
B9J08_000748	LRG1	1.61647	5.31319	6.2989	0.000234	0.00345252	0.530578	Up
B9J08_004938	LRO1	1.82494	6.16432	10.3281	6.7e-06	0.000421	4.36435	Up
B9J08_003722	LYS22	1.7803	8.5159	6.71188	0.000151	0.0026943	1.24242	Up
B9J08_002375	LYS9	1.56854	6.36089	7.59592	6.35e-05	0.00159458	1.96013	Up
B9J08_002585	MCH2	3.05221	3.13272	9.31392	1.45e-05	0.000709	3.67533	Up
B9J08_002041	MDN1	2.33771	2.72782	10.631	5.39e-06	0.000384	4.707	Up
B9J08_004878	MEP2	2.49203	5.06436	4.86481	0.00125047	0.00998137	-1.22936	Up
B9J08_002630	MEP3	3.49577	5.19445	5.87528	0.000373	0.00460569	0.125135	Up
B9J08_005291	MGT1	2.1397	4.56348	6.82697	0.000134	0.00252379	1.17643	Up
B9J08_004490	MNN15	1.60922	2.50781	5.08404	0.00095	0.00845746	-0.721205	Up
B9J08_004650	MNN26	1.79006	5.42969	5.00778	0.00104467	0.00893902	-1.07777	Up
B9J08_001483	MNN41	1.65773	3.36226	5.37562	0.000667	0.00677708	-0.439502	Up
B9J08_001589	MYG1	1.77165	6.66909	5.67761	0.000467	0.00528437	-0.159686	Up
B9J08_002864	NGT1	1.744	6.49811	5.69878	0.000456	0.00520086	-0.148915	Up
B9J08_004756	NRG1	2.08819	6.94648	6.46106	0.000197	0.00312846	0.808818	Up
B9J08_004602	OPT1	2.67932	6.59752	9.03131	1.81e-05	0.000803	3.35388	Up
B9J08_000774	PAB1	2.64333	7.51983	6.11352	0.000286	0.00386444	0.476918	Up
B9J08_000117	PGA31	2.12323	0.88871	5.15577	0.00087	0.00796626	-0.449194	Up
B9J08_002368	PHA2	1.64045	5.32926	9.15082	1.65e-05	0.000766	3.39005	Up
B9J08_005381	PTK2	2.19616	6.4365	5.28539	0.000743	0.00704983	-0.660287	Up
B9J08_004188	PTR2	3.56111	5.89771	8.53791	2.74e-05	0.000985	2.93518	Up
B9J08_005545	RBT5	2.43223	7.99631	5.53498	0.000552	0.00595008	-0.180202	Up
B9J08_001922	RPL10A	2.04809	9.0073	4.86666	0.00124754	0.00997287	-0.93936	Up
B9J08_005336	RPL12A	1.92894	10.1999	4.89817	0.00119878	0.00977299	-0.778459	Up
B9J08_003249	RPL13	2.31393	8.47115	5.16397	0.000861	0.0079001	-0.602481	Up
B9J08_000346	RPL28	2.20707	10.0214	5.36639	0.000674	0.00680278	-0.189507	Up
B9J08_005152	RPL29	1.70366	6.06951	5.36298	0.000677	0.00680278	-0.606539	Up
B9J08_002719	RPL30	2.94915	8.87905	5.73771	0.000436	0.00503756	0.172155	Up
B9J08_000878	RPL33A	2.0384	10.7189	5.08046	0.000954	0.00846531	-0.495055	Up
B9J08_000136	RPL38	1.89086	8.3659	5.25123	0.000774	0.00725204	-0.507293	Up
B9J08_000823	RPL42	2.28867	8.48862	5.13789	0.000889	0.00806029	-0.634891	Up
B9J08_004391	RPL43A	2.36042	9.50613	5.75947	0.000425	0.00500532	0.249313	Up
B9J08_003313	RPL4B	2.2824	8.15197	5.00212	0.00105207	0.00895938	-0.853411	Up
B9J08_005153	RPL8B	2.93588	6.92089	8.90719	2.01e-05	0.00084	3.27125	Up
B9J08_002367	RPL9B	2.53016	8.45407	5.2626	0.000764	0.00720321	-0.473484	Up
B9J08_000711	RPP0	2.40001	7.92682	6.3697	0.000217	0.00327863	0.809332	Up
B9J08_003250	RPP1A	2.53761	9.80758	5.96897	0.000336	0.00435679	0.525275	Up
B9J08_000209	RPP1B	2.31975	9.22039	6.64162	0.000163	0.00282463	1.23422	Up
B9J08_003756	RPP2B	2.46818	10.4482	6.11828	0.000284	0.00386095	0.744307	Up
B9J08_004761	RPS12	2.54867	9.44976	5.98382	0.00033	0.00429805	0.512698	Up
B9J08_003273	RPS18	2.17191	9.69668	5.33617	0.000699	0.00687014	-0.256893	Up
B9J08_004956	RPS1B	2.31959	9.09935	5.72216	0.000444	0.00509532	0.165797	Up
B9J08_000107	RPS20	2.69051	9.90408	6.1339	0.00028	0.00382932	0.724887	Up
B9J08_004990	RPS21	2.37299	8.64371	4.92713	0.00115578	0.00952597	-0.894208	Up
B9J08_001686	RPS4A	2.09808	6.4761	5.91892	0.000355	0.00448352	0.132255	Up
B9J08_001107	SEF1	1.61774	4.21959	5.98431	0.00033	0.00429805	0.220839	Up
B9J08_001292	SOD4	1.74859	7.15875	5.48238	0.000587	0.0062299	-0.355152	Up
B9J08_000662	SOK1	1.61983	7.50189	6.69348	0.000154	0.00272147	1.1143	Up
B9J08_000433	SPE2	1.93273	6.90952	7.97941	4.46e-05	0.001293	2.39123	Up
B9J08_001557	SPT6	1.53643	5.38726	9.03523	1.81e-05	0.000803	3.28458	Up
B9J08_001227	TDH3	1.99896	9.11128	5.98914	0.000328	0.00429805	0.483181	Up
B9J08_005406	TRA1	2.09601	2.69234	7.04329	0.000108	0.0021735	1.57808	Up
B9J08_000632	UBI3	2.13441	10.4876	5.40257	0.000645	0.00661703	-0.106042	Up
B9J08_000863	UGA1	2.31189	7.11572	8.54134	2.73e-05	0.000985	2.94284	Up
B9J08_002737	UGA21	1.81526	5.14014	9.50964	1.24e-05	0.000643	3.70472	Up
B9J08_000988	UGA32	2.17031	5.21422	12.1644	1.94e-06	0.000196	5.67137	Up
B9J08_004027	WOR1	2.22549	4.64175	6.5352	0.000182	0.00296398	0.852051	Up
B9J08_002136	WOR2	1.69364	10.3511	5.0574	0.000982	0.00860771	-0.557988	Up
B9J08_003067	WSC4	1.56698	6.21125	6.05716	0.000304	0.00406821	0.258831	Up
B9J08_003179	XBP1	3.01074	6.57597	15.6443	2.8e-07	4.99e-05	7.6551	Up
B9J08_002146	YCF1	1.65193	5.11585	8.16736	3.78e-05	0.00118906	2.5052	Up
B9J08_005504	YEL023C	2.01922	3.6808	8.72692	2.33e-05	0.000904	3.11482	Up
B9J08_005446	YFR006W	1.675	6.78876	7.0395	0.000109	0.0021735	1.42054	Up
B9J08_002878	YHI9	1.82173	5.87707	6.26419	0.000243	0.00352565	0.498209	Up
B9J08_003323	YOR1	1.7082	5.1034	7.43345	7.4e-05	0.00171431	1.78236	Up
B9J08_001595	ZCF4	1.94239	3.35207	4.8839	0.0012206	0.00983098	-1.08115	Up

## Sheet: Down_8973
Gene	Orthologue	logFC	AveExpr	t	P.Value	adj.P.Val	B	result
B9J08_005078	AAH1	-1.5972	3.62299	-6.78364	0.000141	0.00255694	1.19856	Down
B9J08_003665	ADO1	-1.55509	7.3506	-8.16598	3.78e-05	0.00118906	2.59946	Down
B9J08_001869	AIM7	-1.89518	5.69097	-6.89338	0.000126	0.00239322	1.2067	Down
B9J08_004112	ALS5	-6.63906	3.84848	-23.5423	1.14e-08	2.57e-05	10.189	Down
B9J08_002008	ASE1	-3.41689	2.10908	-9.92011	9.05e-06	0.000522	4.20796	Down
B9J08_002085	ASF1	-1.97512	4.89924	-5.75739	0.000426	0.00500532	-0.0878713	Down
B9J08_000124		-4.07723	2.25069	-10.2129	7.29e-06	0.000453	4.42743	Down
B9J08_000199		-2.308	1.47424	-5.58416	0.000521	0.00572092	0.0340373	Down
B9J08_000308		-3.19612	2.08588	-8.19293	3.69e-05	0.00118195	2.76828	Down
B9J08_000371		-1.87588	5.89876	-7.92053	4.71e-05	0.00133243	2.26802	Down
B9J08_000466		-3.02166	3.32788	-11.3705	3.25e-06	0.00028	5.20736	Down
B9J08_000472		-4.43928	2.01258	-12.5177	1.56e-06	0.000168	5.9306	Down
B9J08_000579		-2.15014	6.11112	-9.23664	1.54e-05	0.000734	3.48756	Down
B9J08_000594		-1.58982	2.48483	-5.21058	0.000814	0.00756651	-0.553888	Down
B9J08_000760		-1.57821	6.77835	-6.33135	0.000226	0.00338085	0.628006	Down
B9J08_000821		-1.63664	5.93336	-6.80657	0.000137	0.00254104	1.10442	Down
B9J08_000834		-4.20438	6.0522	-17.2903	1.28e-07	3.03e-05	8.38933	Down
B9J08_000890		-2.30679	10.8895	-6.23881	0.000249	0.00357553	0.906493	Down
B9J08_000930		-2.8598	2.96386	-10.4273	6.24e-06	0.000406	4.55297	Down
B9J08_000943		-1.96217	3.96048	-4.90927	0.00118209	0.00965161	-1.11945	Down
B9J08_001195		-2.75574	3.77483	-11.2541	3.51e-06	0.000289	5.10654	Down
B9J08_001268		-1.6021	2.46883	-5.43807	0.000619	0.00650111	-0.260388	Down
B9J08_001314		-2.10353	4.16371	-8.29135	3.39e-05	0.00110013	2.68214	Down
B9J08_001339		-4.03865	2.19496	-8.50452	2.82e-05	0.000997	3.05408	Down
B9J08_001364		-4.94355	4.25078	-19.2598	5.52e-08	2.94e-05	9.11616	Down
B9J08_001458		-5.77521	6.8421	-8.99959	1.86e-05	0.000803	3.44212	Down
B9J08_001470		-3.69633	1.11017	-7.8065	5.22e-05	0.00140164	2.46806	Down
B9J08_001581		-3.34026	0.929242	-7.84759	5.03e-05	0.00136602	2.51084	Down
B9J08_001637		-2.36769	0.299797	-7.0082	0.000112	0.00220977	1.71904	Down
B9J08_001666		-2.25887	2.16731	-8.39883	3.08e-05	0.00105705	2.93858	Down
B9J08_001726		-1.98128	2.77153	-7.89847	4.8e-05	0.00133942	2.42795	Down
B9J08_001862		-3.64069	1.46679	-8.61284	2.57e-05	0.000954	3.17529	Down
B9J08_001942		-1.56257	3.70901	-5.59459	0.000515	0.00568674	-0.204446	Down
B9J08_002052		-1.58653	2.82744	-5.55506	0.000539	0.00587079	-0.152944	Down
B9J08_002072		-6.98616	8.53	-15.2507	3.41e-07	5.7e-05	7.28799	Down
B9J08_002407		-2.19447	0.831295	-5.75088	0.00043	0.00500532	0.29422	Down
B9J08_002408		-3.40092	3.99925	-9.91544	9.08e-06	0.000522	4.11972	Down
B9J08_002541		-3.73118	3.16938	-13.7653	7.53e-07	9.82e-05	6.67084	Down
B9J08_002574		-2.5075	5.68646	-13.9479	6.8e-07	9.49e-05	6.75928	Down
B9J08_002621		-1.80025	5.2236	-10.6041	5.5e-06	0.000384	4.56702	Down
B9J08_002729		-3.17657	7.77975	-11.672	2.66e-06	0.000245	5.41509	Down
B9J08_002731		-3.98138	3.26319	-14.5766	4.84e-07	7.73e-05	7.09832	Down
B9J08_002822		-1.54049	5.20739	-7.52831	6.77e-05	0.00166021	1.86855	Down
B9J08_002843		-2.95282	3.80337	-11.2953	3.41e-06	0.000285	5.1368	Down
B9J08_002858		-1.85181	3.92673	-8.06708	4.13e-05	0.00123305	2.48415	Down
B9J08_003082		-1.65658	5.16226	-7.26675	8.69e-05	0.00191286	1.60576	Down
B9J08_003267		-1.7283	4.63053	-7.15498	9.69e-05	0.00202996	1.51432	Down
B9J08_003408		-3.006	2.96289	-7.76917	5.41e-05	0.0014175	2.30386	Down
B9J08_003628		-2.59408	8.95084	-9.75972	1.02e-05	0.000558	4.08248	Down
B9J08_003750		-1.6866	6.57819	-9.86097	9.47e-06	0.000533	4.01465	Down
B9J08_003766		-1.73752	5.09207	-4.88616	0.00121711	0.00983098	-1.23799	Down
B9J08_003794		-4.53943	1.391	-10.7835	4.84e-06	0.000361	4.82938	Down
B9J08_003857		-1.96496	2.82191	-5.3715	0.00067	0.00679495	-0.37789	Down
B9J08_003912		-1.56854	5.17034	-8.46522	2.91e-05	0.00101785	2.77946	Down
B9J08_003931		-1.61541	4.20622	-6.32221	0.000228	0.00339516	0.621211	Down
B9J08_003984		-1.76135	6.23147	-7.127	9.96e-05	0.0020652	1.47004	Down
B9J08_004037		-3.87799	3.49431	-13.3445	9.56e-07	0.000122	6.43856	Down
B9J08_004084		-2.62556	6.94198	-10.4555	6.11e-06	0.000403	4.51702	Down
B9J08_004156		-3.6088	2.07994	-12.5049	1.57e-06	0.000168	5.93361	Down
B9J08_004174		-2.77672	-0.319737	-5.08389	0.00095	0.00845746	-0.431334	Down
B9J08_004176		-1.69297	2.71702	-5.65746	0.000478	0.00538623	-0.0115574	Down
B9J08_004195		-1.9534	-0.305505	-5.41123	0.000639	0.00658264	-0.0284685	Down
B9J08_004243		-5.79088	5.38129	-10.8233	4.71e-06	0.00036	4.84122	Down
B9J08_004379		-6.87719	1.52738	-8.63374	2.52e-05	0.000953	3.21319	Down
B9J08_004476		-3.36488	1.37485	-8.94192	1.95e-05	0.000828	3.45328	Down
B9J08_004534		-2.8541	7.97654	-7.08588	0.000104	0.00212596	1.60565	Down
B9J08_004597		-3.23457	-0.276278	-6.40638	0.000208	0.00320236	1.11831	Down
B9J08_004714		-2.87165	1.11805	-5.40591	0.000643	0.00661179	-0.142921	Down
B9J08_004945		-1.52729	5.93851	-8.64646	2.5e-05	0.000953	2.93928	Down
B9J08_005017		-1.73483	4.87164	-4.89492	0.00120371	0.00978964	-1.21454	Down
B9J08_005048		-1.78945	4.60272	-5.5793	0.000524	0.00573132	-0.301992	Down
B9J08_005117		-1.69265	4.7087	-7.13134	9.92e-05	0.00206439	1.48396	Down
B9J08_005140		-1.8768	6.20813	-6.63074	0.000165	0.00282463	0.93173	Down
B9J08_005148		-5.37389	2.96489	-18.0448	9.2e-08	3.03e-05	8.54382	Down
B9J08_005311		-1.85141	0.00392704	-5.81045	0.000401	0.00481339	0.426397	Down
B9J08_005390		-1.52724	6.6923	-6.18527	0.000264	0.00370059	0.448296	Down
B9J08_005391		-1.66918	3.11626	-7.04689	0.000108	0.0021735	1.53508	Down
B9J08_005498		-1.64267	5.6651	-5.61325	0.000504	0.00561084	-0.305646	Down
B9J08_005554		-2.90352	0.632674	-5.16579	0.000859	0.00789608	-0.402161	Down
B9J08_000826	BNI5	-1.61721	4.9132	-6.63166	0.000164	0.00282463	0.926233	Down
B9J08_000228	BUD3	-5.67035	1.03906	-18.7283	6.88e-08	2.94e-05	8.40326	Down
B9J08_000010	CAT2	-1.5734	7.51543	-7.97747	4.47e-05	0.001293	2.43612	Down
B9J08_001868	CDC14	-3.05564	3.4224	-10.8857	4.51e-06	0.000355	4.86659	Down
B9J08_004370	CDC20	-5.28313	3.1151	-18.8351	6.58e-08	2.94e-05	8.85415	Down
B9J08_003424	CDC5	-6.34352	1.60633	-15.6576	2.78e-07	4.99e-05	7.37327	Down
B9J08_003937	CDC6	-3.74445	1.57648	-6.16536	0.00027	0.00375656	0.739225	Down
B9J08_003767	CDD1	-1.69832	5.96035	-6.84127	0.000133	0.00250211	1.14567	Down
B9J08_003879	CHS1	-1.95144	4.18318	-8.35229	3.21e-05	0.00107806	2.73435	Down
B9J08_002761	CHT3	-5.56319	3.67698	-18.4932	7.59e-08	2.94e-05	8.76324	Down
B9J08_004410	CRH11	-4.40895	4.09972	-19.8782	4.31e-08	2.94e-05	9.35938	Down
B9J08_001220	CSM3	-1.80815	3.4941	-5.83122	0.000392	0.00476305	0.115753	Down
B9J08_003896	CTF18	-2.86921	1.57478	-9.24946	1.52e-05	0.000733	3.69549	Down
B9J08_001749	CTO1	-1.74035	5.37739	-8.58363	2.63e-05	0.000964	2.88982	Down
B9J08_004978	CUZ1	-1.70987	5.00313	-9.10187	1.71e-05	0.000783	3.35962	Down
B9J08_000947	CWH8	-1.81104	4.08265	-8.10053	4.01e-05	0.00122416	2.50267	Down
B9J08_004339	CYK3	-2.75296	2.91172	-6.59849	0.00017	0.00285135	1.08805	Down
B9J08_001667	DPB2	-1.74765	1.80009	-5.02392	0.00102387	0.00883168	-0.720156	Down
B9J08_005070	DSE1	-6.72094	3.55819	-24.415	8.53e-09	2.57e-05	10.3365	Down
B9J08_002109	DSE4	-2.84735	7.58034	-7.19059	9.36e-05	0.00200242	1.68115	Down
B9J08_000758	ECM18	-2.09925	3.42223	-7.04976	0.000108	0.0021735	1.51294	Down
B9J08_004382	ECM331	-2.29583	3.09949	-8.79153	2.21e-05	0.000869	3.22365	Down
B9J08_003515	ECM7	-1.82857	4.21098	-6.73559	0.000148	0.00264981	1.09173	Down
B9J08_004149	FAD3	-3.30631	2.82551	-8.10981	3.97e-05	0.00122108	2.6435	Down
B9J08_001861	FAT1	-1.82593	6.96338	-7.25865	8.76e-05	0.00192007	1.66914	Down
B9J08_000824	FGR41	-6.48235	5.26995	-13.8714	7.1e-07	9.49e-05	6.71739	Down
B9J08_002011	FMO1	-1.70565	4.18531	-8.0935	4.03e-05	0.00122485	2.4863	Down
B9J08_002847	FOX2	-2.04279	9.5499	-7.27137	8.65e-05	0.00191218	1.9152	Down
B9J08_005526	FSF1	-3.57179	3.42798	-11.869	2.34e-06	0.000231	5.54091	Down
B9J08_001591	GAD1	-1.58793	5.60761	-5.79609	0.000408	0.00485789	-0.0797886	Down
B9J08_001672	GAP1	-3.08219	5.38475	-8.81829	2.16e-05	0.000863	3.16018	Down
B9J08_000268	GCF1	-1.88149	8.0093	-7.65404	6.02e-05	0.00151745	2.17194	Down
B9J08_002632	GFA1	-1.88959	5.65094	-9.39867	1.35e-05	0.000682	3.60708	Down
B9J08_005328	GNA1	-1.70861	7.96039	-7.50716	6.9e-05	0.00166054	2.01928	Down
B9J08_001799	GUT2	-1.63335	6.76728	-5.43099	0.000624	0.00654318	-0.466063	Down
B9J08_001015	HGT13	-1.77813	0.696584	-5.55019	0.000542	0.0058875	0.0588935	Down
B9J08_005568	HGT2	-4.44875	8.20998	-6.08415	0.000295	0.00396852	0.556896	Down
B9J08_002073	HHF2	-3.42163	10.9216	-7.94281	4.61e-05	0.00131276	2.6212	Down
B9J08_003368	HHT2	-5.1385	9.64425	-10.7773	4.86e-06	0.000361	4.82451	Down
B9J08_004131	HPT1	-1.69874	6.19183	-5.94194	0.000346	0.00442617	0.122529	Down
B9J08_004126	IAH1	-1.59681	5.34423	-8.81854	2.16e-05	0.000863	3.09646	Down
B9J08_004787	IFR1	-1.58289	6.41565	-6.74351	0.000146	0.00263722	1.06166	Down
B9J08_002977	IME2	-1.77727	3.34108	-6.57675	0.000174	0.0028997	1.00222	Down
B9J08_004083	INN1	-2.95073	4.7399	-10.5336	5.78e-06	0.000386	4.55652	Down
B9J08_002762	INO1	-7.80303	3.82135	-6.52209	0.000184	0.00297783	1.1269	Down
B9J08_002613	INO2	-2.70753	5.96424	-7.8202	5.16e-05	0.0013936	2.21199	Down
B9J08_004383	INT1	-2.07205	2.51463	-8.86931	2.07e-05	0.000846	3.32856	Down
B9J08_004935	IQG1	-3.65172	1.42052	-12.5199	1.56e-06	0.000168	5.91392	Down
B9J08_003057	IRR1	-2.28889	1.77023	-6.41381	0.000207	0.00320236	0.979336	Down
B9J08_001641	ISA1	-1.89036	7.42492	-7.85786	4.98e-05	0.0013658	2.31708	Down
B9J08_004259	ISC1	-1.75209	4.71956	-9.41714	1.33e-05	0.000679	3.64017	Down
B9J08_001570	JLP1	-5.93404	1.50896	-8.87813	2.06e-05	0.000846	3.41392	Down
B9J08_003828	KIP2	-4.66606	2.13138	-12.2464	1.85e-06	0.000194	5.77376	Down
B9J08_004970	KIP3	-2.62777	0.523531	-6.65183	0.000161	0.00281392	1.33817	Down
B9J08_002262	KRE6	-4.47587	-0.915237	-6.4528	0.000198	0.00313268	1.16942	Down
B9J08_000071	LSP1	-1.63472	9.22655	-6.26173	0.000243	0.00352565	0.8058	Down
B9J08_001248	MCD1	-2.58107	3.154	-7.19258	9.34e-05	0.00200242	1.69845	Down
B9J08_003466	MDH3	-1.60809	7.76104	-6.4933	0.00019	0.00304708	0.918568	Down
B9J08_002351	MET3	-1.78921	7.13848	-5.19758	0.000827	0.00766086	-0.725749	Down
B9J08_000722	MFALPHA	-2.04999	1.62679	-5.0577	0.000982	0.00860771	-0.653088	Down
B9J08_003418	MIX17	-1.83097	9.22538	-4.88418	0.00122016	0.00983098	-0.894744	Down
B9J08_002246	MNN47	-1.59675	5.02185	-7.53065	6.75e-05	0.00166021	1.88064	Down
B9J08_001636	MOB1	-1.91585	4.75446	-7.68669	5.84e-05	0.0014794	2.06013	Down
B9J08_001469	MRC1	-3.30192	1.4717	-9.27535	1.49e-05	0.000725	3.72157	Down
B9J08_005310	MSH2	-1.62841	3.654	-6.44513	0.0002	0.00314424	0.817659	Down
B9J08_002030	MSH6	-1.61825	2.50897	-5.2568	0.000769	0.00722859	-0.496014	Down
B9J08_002939	NBA1	-1.9258	4.86601	-9.01154	1.84e-05	0.000803	3.29281	Down
B9J08_000811	NDL1	-5.24724	0.533427	-11.1175	3.85e-06	0.000312	5.01632	Down
B9J08_002201	NFU1	-2.22871	7.03998	-11.6401	2.72e-06	0.000245	5.35836	Down
B9J08_005489	NRK1	-1.63498	7.35052	-6.61583	0.000167	0.00282803	1.01084	Down
B9J08_002064	NUF2	-1.87642	3.70167	-6.77881	0.000141	0.00256086	1.18838	Down
B9J08_002381	OPI3	-2.60053	7.07774	-11.4389	3.1e-06	0.000272	5.22833	Down
B9J08_000263	PCL2	-3.0927	5.34831	-8.63052	2.53e-05	0.000953	2.99333	Down
B9J08_001130	PDS5	-2.12653	1.55446	-6.63222	0.000164	0.00282463	1.23628	Down
B9J08_001409	PGA38	-4.25841	6.99811	-14.5482	4.91e-07	7.73e-05	7.09265	Down
B9J08_001830	PGA45	-1.52793	8.87287	-6.29042	0.000236	0.00346506	0.804428	Down
B9J08_003903	PGA52	-2.96105	4.08927	-8.95732	1.93e-05	0.000824	3.30854	Down
B9J08_001426	PGA54	-3.15488	6.18254	-17.5422	1.15e-07	3.03e-05	8.52275	Down
B9J08_001366	PGA6	-1.9115	4.99216	-9.02484	1.82e-05	0.000803	3.29997	Down
B9J08_002051	PHO92	-1.97343	2.54141	-6.70965	0.000152	0.0026943	1.23214	Down
B9J08_004786	PIR1	-5.0457	7.35646	-17.348	1.25e-07	3.03e-05	8.34381	Down
B9J08_001231	PMU1	-1.86874	5.66051	-11.7509	2.53e-06	0.000237	5.38366	Down
B9J08_005515	POL1	-2.20238	2.54805	-9.10772	1.7e-05	0.000783	3.5301	Down
B9J08_003155	POL12	-2.20995	3.28946	-7.48078	7.08e-05	0.00166054	1.97416	Down
B9J08_001960	POL3	-1.51613	3.22694	-5.50335	0.000573	0.00608975	-0.264146	Down
B9J08_001484	POT1	-1.52371	10.2646	-4.93353	0.00114651	0.00951631	-0.728688	Down
B9J08_001474	PRI1	-2.12621	3.46479	-8.04271	4.22e-05	0.00124629	2.50689	Down
B9J08_002225	PRI2	-2.14353	3.01636	-7.1216	0.0001	0.00206818	1.63045	Down
B9J08_003314	PRY2	-4.91617	5.01105	-18.4585	7.7e-08	2.94e-05	8.8406	Down
B9J08_004839	PST3	-1.8341	5.33341	-6.99449	0.000114	0.00222464	1.31909	Down
B9J08_002791	PYP1	-2.04888	6.92541	-6.29259	0.000235	0.00346506	0.609947	Down
B9J08_002569	RAD27	-2.11894	5.41676	-12.1761	1.93e-06	0.000196	5.67539	Down
B9J08_001108	RAD51	-1.65297	4.69557	-6.92933	0.000121	0.00233302	1.26643	Down
B9J08_004736	RNH201	-1.5281	3.67182	-6.52278	0.000184	0.00297783	0.902615	Down
B9J08_001958	SAP9	-2.65484	7.34052	-10.0755	8.06e-06	0.000484	4.24941	Down
B9J08_003120	SCW11	-6.14227	2.73054	-17.0591	1.43e-07	3.18e-05	8.09546	Down
B9J08_002596	SCW4	-1.86937	7.58424	-7.72914	5.61e-05	0.00144759	2.2055	Down
B9J08_002517	SHE3	-2.19849	4.63438	-10.3543	6.57e-06	0.000418	4.4046	Down
B9J08_004853	SMC1	-2.40431	1.95721	-9.45819	1.29e-05	0.000663	3.84677	Down
B9J08_001640	SOD6	-2.74127	2.23423	-5.96011	0.000339	0.00438176	0.421881	Down
B9J08_001096	SPT21	-2.62473	1.57229	-8.37953	3.14e-05	0.00106801	2.95799	Down
B9J08_000995	SUL2	-4.0413	3.38126	-10.4143	6.29e-06	0.000406	4.54045	Down
B9J08_005359	SUN41	-2.44007	7.18018	-8.28466	3.41e-05	0.00110013	2.71346	Down
B9J08_000340	SWE1	-2.15037	2.79157	-6.54873	0.000179	0.0029398	1.03351	Down
B9J08_004955	TEM1	-1.57836	5.02668	-8.06928	4.12e-05	0.00123305	2.41227	Down
B9J08_002929	TOF1	-2.40173	1.87565	-8.28144	3.41e-05	0.00110013	2.85175	Down
B9J08_003761	TOP3	-2.50451	1.16682	-6.70264	0.000153	0.00270483	1.34671	Down
B9J08_005255	TOS4	-2.39397	3.54172	-6.28123	0.000238	0.00348425	0.654504	Down
B9J08_001834	TPO4	-2.1812	6.77553	-6.79693	0.000139	0.00255586	1.17024	Down
B9J08_002014	TRS20	-1.57284	4.31226	-7.33041	8.17e-05	0.00182884	1.71593	Down
B9J08_000645	TSA1	-2.83688	8.19182	-8.1143	3.96e-05	0.00122108	2.64221	Down
B9J08_004499	TUB1	-2.28103	6.58745	-11.0461	4.04e-06	0.000322	4.92617	Down
B9J08_003245	TUB2	-1.87006	6.48217	-6.79074	0.00014	0.00255586	1.12911	Down
B9J08_000556	TVP38	-1.71465	5.07101	-8.85139	2.1e-05	0.000852	3.13799	Down
B9J08_004381	UAP1	-1.7108	4.79452	-7.29679	8.44e-05	0.00187346	1.65441	Down
B9J08_001321	USO5	-1.73428	2.42886	-5.35448	0.000684	0.00684231	-0.360573	Down
B9J08_000512	YBR096W	-1.97011	6.82413	-7.51915	6.83e-05	0.00166021	1.92881	Down
B9J08_002530	YKR070W	-1.60052	4.11132	-6.22648	0.000253	0.00359781	0.5181	Down
B9J08_000342	YMC2	-1.84043	4.12965	-6.24334	0.000248	0.00356754	0.540409	Down
B9J08_002172	YOR283W	-1.53793	5.93549	-6.75449	0.000145	0.0026165	1.04306	Down
B9J08_000398	YPS3	-1.60188	3.96712	-6.20253	0.000259	0.00366037	0.504134	Down
B9J08_004524	YPT53	-1.52163	6.30493	-5.30861	0.000722	0.00703801	-0.671345	Down

## Sheet: Up_8978
Gene	Orthologue	logFC	AveExpr	t	P.Value	adj.P.Val	B	result
B9J08_001975	ADE6	1.92224	3.77098	6.27752	0.000165719	0.00185571	0.906963	Up
B9J08_003501	AIM10	1.52587	3.95839	5.73304	0.000317672	0.00269247	0.177432	Up
B9J08_002841	AIM11	1.62204	5.06997	9.30261	8.10137e-06	0.000340706	3.98637	Up
B9J08_003239	APC1	1.63463	2.58928	6.33223	0.000155556	0.00180215	1.11749	Up
B9J08_001355	APN2	1.76593	4.16224	8.70051	1.37905e-05	0.000419708	3.50607	Up
B9J08_002110	ARN1	2.83048	6.86384	12.6072	6.7693e-07	6.51422e-05	6.61211	Up
B9J08_004930	ARO10	1.87454	6.4746	7.41006	4.80394e-05	0.000912578	2.0398	Up
B9J08_000002		1.65105	2.01452	5.53661	0.000405615	0.00307862	0.172971	Up
B9J08_000005		3.06797	8.94366	7.38516	4.92898e-05	0.000923143	2.14503	Up
B9J08_000030		1.73527	10.2402	7.7007	3.5764e-05	0.000782352	2.55085	Up
B9J08_000036		5.617	7.74165	14.3904	2.24088e-07	4.17802e-05	7.79639	Up
B9J08_000116		5.67139	3.94047	8.68914	1.39339e-05	0.000419708	3.64102	Up
B9J08_000188		1.60203	4.6652	4.30998	0.00211103	0.00932606	-1.92841	Up
B9J08_000193		1.92861	4.27226	7.55547	4.14012e-05	0.000840507	2.32802	Up
B9J08_000202		1.67249	3.01486	7.56754	4.08975e-05	0.000833463	2.47952	Up
B9J08_000221		1.86708	7.92128	6.70391	0.000102177	0.00140447	1.28972	Up
B9J08_000259		1.57546	6.58961	10.5147	3.01477e-06	0.00018646	5.00365	Up
B9J08_000389		3.05027	7.48695	5.60074	0.000374294	0.00293639	-0.115525	Up
B9J08_000456		2.18205	3.98508	5.02308	0.000788098	0.00483827	-0.775302	Up
B9J08_000557		1.83116	3.58072	7.17738	6.12291e-05	0.00102907	1.98867	Up
B9J08_000558		1.63961	6.54468	10.6416	2.73385e-06	0.000177183	5.10865	Up
B9J08_000604		1.58986	7.69354	4.57622	0.00144865	0.00738771	-1.56727	Up
B9J08_000675		2.08242	2.82446	4.6419	0.00132226	0.0069603	-1.16351	Up
B9J08_000685		2.36937	0.812145	5.72293	0.00032165	0.00270895	0.540649	Up
B9J08_000702		1.51594	4.51275	9.12991	9.40871e-06	0.000359563	3.87228	Up
B9J08_000751		1.7931	5.40252	7.71694	3.5188e-05	0.000773409	2.39542	Up
B9J08_000892		2.44273	4.01416	8.78437	1.27829e-05	0.00040714	3.61798	Up
B9J08_000931		1.82923	1.17089	6.35939	0.000150765	0.00177416	1.28901	Up
B9J08_000967		1.57157	6.14153	7.33965	5.16677e-05	0.000946457	1.94853	Up
B9J08_000968		1.74906	6.82805	6.25293	0.000170522	0.00188175	0.67963	Up
B9J08_001017		2.3129	1.50486	8.24818	2.09833e-05	0.000569441	3.29609	Up
B9J08_001182		3.26792	2.53753	7.11197	6.56197e-05	0.00107726	2.05675	Up
B9J08_001294		5.55989	4.39995	12.7551	6.14391e-07	6.51422e-05	6.80671	Up
B9J08_001306		1.60035	7.38247	9.44532	7.1718e-06	0.000315263	4.10509	Up
B9J08_001336		1.53921	7.22446	7.82273	3.16771e-05	0.00073081	2.50401	Up
B9J08_001353		2.11349	7.38269	7.59456	3.97937e-05	0.000819604	2.27053	Up
B9J08_001390		1.65627	6.06674	10.6996	2.61542e-06	0.000173893	5.15363	Up
B9J08_001472		1.69898	7.57282	6.1349	0.000195792	0.00201825	0.565967	Up
B9J08_001491		2.54132	2.64097	6.98398	7.52444e-05	0.00116007	1.88954	Up
B9J08_001522		2.86363	0.221844	6.16044	0.000189995	0.00198549	1.10815	Up
B9J08_001523		3.57606	1.57069	9.97221	4.63307e-06	0.000251462	4.81524	Up
B9J08_001524		3.27291	3.1351	12.5591	6.98799e-07	6.51422e-05	6.67917	Up
B9J08_001531		1.70129	3.43048	5.64163	0.000355699	0.00285795	0.134845	Up
B9J08_001533		2.24821	7.06258	10.0702	4.28093e-06	0.000242237	4.65126	Up
B9J08_001535		7.12431	3.63013	12.6094	6.75977e-07	6.51422e-05	6.69287	Up
B9J08_001536		3.29142	4.69606	13.5509	3.7088e-07	4.96962e-05	7.28966	Up
B9J08_001537		4.45	2.67774	10.4338	3.21016e-06	0.000196262	5.16799	Up
B9J08_001538		5.35883	6.94235	12.936	5.46441e-07	6.45893e-05	6.8895	Up
B9J08_001540		4.52069	6.21891	13.9271	2.94892e-07	4.96962e-05	7.51654	Up
B9J08_001542		6.42417	1.47654	15.3737	1.28445e-07	3.10546e-05	8.15634	Up
B9J08_001547		7.21181	2.23634	18.0019	3.37012e-08	1.14443e-05	9.29681	Up
B9J08_001548		8.80113	2.24655	13.6824	3.42084e-07	4.96962e-05	7.29104	Up
B9J08_001620		1.85119	4.60585	7.5424	4.19547e-05	0.000843187	2.27607	Up
B9J08_001621		2.07228	5.00142	9.66619	5.95685e-06	0.000292924	4.33702	Up
B9J08_001945		1.78538	4.58454	5.21061	0.000615691	0.00406815	-0.59977	Up
B9J08_001950		6.53746	5.97163	18.0881	3.23582e-08	1.14443e-05	9.65581	Up
B9J08_001952		1.78437	2.59825	4.37881	0.00191331	0.00878077	-1.52663	Up
B9J08_002119		3.14227	1.4403	9.21473	8.73967e-06	0.000348748	4.18642	Up
B9J08_002153		1.65583	3.74439	6.97578	7.59118e-05	0.00116081	1.73603	Up
B9J08_002251		5.08908	6.12489	10.6154	2.78932e-06	0.000177183	5.21032	Up
B9J08_002288		2.07636	5.24758	7.427	4.72094e-05	0.000900025	2.10865	Up
B9J08_002356		1.6072	8.83677	4.31306	0.00210175	0.00930049	-1.87323	Up
B9J08_002413		1.90584	1.86633	6.03882	0.000219388	0.00218935	0.836064	Up
B9J08_002419		2.14068	5.24908	6.02839	0.00022213	0.00220431	0.443654	Up
B9J08_002499		2.92718	5.74748	11.2522	1.7318e-06	0.000126184	5.64884	Up
B9J08_002523		1.59086	7.11882	8.96204	1.0906e-05	0.000381637	3.64461	Up
B9J08_002593		1.51711	6.22488	8.7025	1.37657e-05	0.000419708	3.37016	Up
B9J08_002607		1.64711	4.68784	9.14059	9.3214e-06	0.000359391	3.86926	Up
B9J08_002619		2.29279	2.51252	6.69143	0.000103601	0.00142024	1.5637	Up
B9J08_002640		1.87539	2.83412	5.83067	0.000281881	0.00255857	0.4643	Up
B9J08_002694		1.98633	7.51333	6.43144	0.00013882	0.00167814	0.932974	Up
B9J08_002752		1.6617	6.40299	8.50395	1.65134e-05	0.000479971	3.18123	Up
B9J08_002773		1.617	6.5545	7.06109	6.9274e-05	0.00110143	1.63858	Up
B9J08_002775		1.62532	5.24935	7.23817	5.74367e-05	0.000984072	1.87169	Up
B9J08_002790		2.263	5.27303	8.55764	1.57151e-05	0.000459279	3.29431	Up
B9J08_002800		1.783	5.20789	6.81026	9.08731e-05	0.00133345	1.39096	Up
B9J08_003022		1.64091	4.33244	7.25864	5.62182e-05	0.000975493	1.98597	Up
B9J08_003036		1.5838	4.13496	5.72236	0.000321875	0.00270895	0.141783	Up
B9J08_003094		1.72371	4.09278	4.93321	0.000888671	0.00524622	-0.932365	Up
B9J08_003112		1.70876	7.39142	6.66566	0.000106611	0.00143925	1.20817	Up
B9J08_003129		2.14227	6.23641	9.07571	9.86569e-06	0.000372168	3.75193	Up
B9J08_003266		3.31071	4.02344	8.09554	2.42771e-05	0.000627145	2.96697	Up
B9J08_003286		2.74399	7.69516	6.99916	7.40255e-05	0.00115338	1.62781	Up
B9J08_003491		3.14651	2.64912	8.92752	1.12455e-05	0.000383427	3.87815	Up
B9J08_003905		2.4608	3.47584	5.26795	0.000571498	0.0038516	-0.357457	Up
B9J08_003908		4.03011	-0.17838	9.57092	6.45054e-06	0.000300425	4.48771	Up
B9J08_003921		3.55907	4.63361	18.7206	2.41419e-08	1.07009e-05	9.97775	Up
B9J08_003945		1.89708	5.98751	12.6966	6.38311e-07	6.51422e-05	6.65633	Up
B9J08_003952		1.69727	8.48036	5.06455	0.000745905	0.00466761	-0.797703	Up
B9J08_003962		1.70079	5.84287	9.30792	8.06449e-06	0.000340706	3.95579	Up
B9J08_004015		3.42596	6.59545	7.98962	2.68962e-05	0.000673391	2.71974	Up
B9J08_004064		5.44163	4.4113	18.0085	3.3596e-08	1.14443e-05	9.58473	Up
B9J08_004097		3.85628	2.54975	14.8503	1.71995e-07	3.81184e-05	8.00442	Up
B9J08_004101		1.5266	5.78412	6.5712	0.000118495	0.00153725	1.05543	Up
B9J08_004323		2.72522	3.71081	6.13749	0.000195195	0.00201825	0.764251	Up
B9J08_004450		2.03609	0.00320811	5.04517	0.00076531	0.00474438	-0.303549	Up
B9J08_004451		1.68001	-0.0918492	4.46605	0.00169078	0.0080802	-1.10972	Up
B9J08_004452		2.56648	4.78622	7.25359	5.65159e-05	0.000975493	1.97111	Up
B9J08_004566		1.53791	3.93796	5.04664	0.000763822	0.00474438	-0.754535	Up
B9J08_004626		1.68501	4.78635	6.38145	0.000146993	0.0017378	0.908427	Up
B9J08_004677		3.44886	3.76802	7.67362	3.67478e-05	0.000788152	2.55571	Up
B9J08_004732		3.47305	8.69239	7.60535	3.93621e-05	0.000819248	2.37114	Up
B9J08_004739		3.62871	4.43226	14.4595	2.15256e-07	4.17802e-05	7.84472	Up
B9J08_004741		2.87436	8.37341	13.6149	3.56551e-07	4.96962e-05	7.30984	Up
B9J08_004886		1.56059	1.69303	4.89861	0.000931015	0.00543586	-0.662225	Up
B9J08_004894		3.46948	3.02711	7.62416	3.86219e-05	0.000815197	2.57009	Up
B9J08_004900		2.73496	8.79805	6.20974	0.000179331	0.00194538	0.752769	Up
B9J08_004971		4.765	11.2879	7.48054	4.46863e-05	0.000867469	2.38342	Up
B9J08_004984		1.88796	7.02997	12.5831	6.87786e-07	6.51422e-05	6.58286	Up
B9J08_005059		1.56569	2.98233	6.76458	9.55512e-05	0.00135804	1.58597	Up
B9J08_005072		4.43296	12.9576	6.15903	0.000190309	0.00198549	0.898298	Up
B9J08_005084		1.6857	5.14552	7.14142	6.36015e-05	0.00105718	1.77376	Up
B9J08_005287		1.51183	1.69403	4.33327	0.0020418	0.0091417	-1.48292	Up
B9J08_005289		2.24914	7.96832	6.54316	0.000122296	0.00155359	1.10188	Up
B9J08_005293		2.48863	6.39766	6.87229	8.49173e-05	0.00126166	1.45108	Up
B9J08_005335		3.45697	6.8171	8.89252	1.16016e-05	0.000390561	3.61773	Up
B9J08_005490		3.20358	1.88997	9.21571	8.73224e-06	0.000348748	4.17487	Up
B9J08_005548		3.68275	3.59139	8.42041	1.7846e-05	0.000507608	3.3388	Up
B9J08_005555		2.67198	2.22211	8.66854	1.41975e-05	0.00042188	3.66001	Up
B9J08_005560		2.98166	4.79552	12.0205	1.00489e-06	8.35157e-05	6.25358	Up
B9J08_005563		1.59144	4.41313	8.99951	1.05503e-05	0.000376624	3.76194	Up
B9J08_002604	BFR2	2.29728	4.01076	7.31642	5.29294e-05	0.000954345	2.10622	Up
B9J08_002615	BMS1	2.97197	4.35095	6.88151	8.40698e-05	0.00125257	1.60717	Up
B9J08_002676	BNR1	1.87132	2.644	4.94211	0.000878122	0.00520706	-0.711867	Up
B9J08_003784	BRR2	1.54147	2.85354	6.30082	0.000161306	0.00184117	1.0473	Up
B9J08_002154	BUD22	1.70252	4.09305	5.96752	0.000238905	0.00228549	0.469059	Up
B9J08_003547	BUD31	2.72485	4.99316	7.72934	3.47554e-05	0.000767071	2.49021	Up
B9J08_001647	CDH1	1.70423	3.28253	4.40985	0.00183075	0.00852408	-1.57915	Up
B9J08_000164	CDR1	1.57735	6.35812	8.09504	2.42887e-05	0.000627145	2.76289	Up
B9J08_000479	CDR4	2.33114	4.44574	7.36441	5.03584e-05	0.000933298	2.1141	Up
B9J08_004493	CLU1	1.9126	3.1858	4.50946	0.00159054	0.00778188	-1.4129	Up
B9J08_000447	CRZ2	3.49275	5.79499	9.53882	6.62691e-06	0.000303866	4.25513	Up
B9J08_001307	CSF1	2.4257	3.24084	4.73674	0.00116022	0.00635553	-1.07673	Up
B9J08_003927	CSI2	1.62586	5.36669	4.32483	0.00206661	0.00919859	-1.97647	Up
B9J08_002294	CWC2	1.55623	4.81686	7.26561	5.58099e-05	0.000973287	1.93867	Up
B9J08_003863	DAG7	1.94522	8.14816	9.64701	6.05279e-06	0.000292924	4.32985	Up
B9J08_001363	DBP3	2.20143	4.38816	5.74008	0.00031493	0.00268478	0.15555	Up
B9J08_000720	DBP7	1.585	3.52669	4.57407	0.00145301	0.00740286	-1.37502	Up
B9J08_000411	DCG1	1.53963	4.3429	7.872	3.0175e-05	0.000707052	2.64728	Up
B9J08_003620	DIP2	1.99088	3.1294	4.24311	0.00232419	0.00997769	-1.80226	Up
B9J08_002546	DMO2	2.85723	7.845	9.64864	6.04457e-06	0.000292924	4.31896	Up
B9J08_001512	DRS1	2.36535	3.5733	5.83838	0.000279247	0.002539	0.388404	Up
B9J08_002638	DYS1	1.69747	4.48463	5.79209	0.00029547	0.00260996	0.192729	Up
B9J08_002207	ELP2	1.73522	4.13554	5.92277	0.000252115	0.00237263	0.406942	Up
B9J08_001492	EMW1	2.96557	2.00843	7.65404	3.74774e-05	0.000800571	2.67749	Up
B9J08_005141	ERB1	1.9337	4.51376	5.8151	0.00028728	0.00258116	0.230095	Up
B9J08_003026	ERG24	1.50548	5.92107	5.5632	0.000392295	0.00302409	-0.234295	Up
B9J08_005340	ERG6	2.28707	6.46648	6.54763	0.000121681	0.00155359	1.05666	Up
B9J08_000929	ESC1	1.5753	4.83173	4.43597	0.0017642	0.00830425	-1.76101	Up
B9J08_000245	ESF1	2.02397	4.48276	5.86027	0.000271916	0.00249366	0.294646	Up
B9J08_004059	FAA2	1.80718	6.75822	5.10367	0.000708331	0.00450672	-0.849906	Up
B9J08_003017	FCY2	2.19609	4.69468	8.23687	2.12097e-05	0.00056977	3.01139	Up
B9J08_004513	FCY24	2.09722	3.57783	6.47233	0.000132505	0.0016277	1.17362	Up
B9J08_002688	FDH1	4.82339	6.81859	9.91329	4.86025e-06	0.000258517	4.59627	Up
B9J08_000517	FET31	1.59754	8.16147	5.95927	0.000241281	0.00229987	0.385286	Up
B9J08_005292	FGR12	2.62093	5.13674	7.52091	4.28822e-05	0.000847919	2.24661	Up
B9J08_004959	FPR3	1.68478	6.27435	8.55911	1.56938e-05	0.000459279	3.23605	Up
B9J08_000168	FRE9	3.25985	2.57598	10.6113	2.79815e-06	0.000177183	5.30071	Up
B9J08_000170	FTH1	3.24178	5.66826	12.1982	8.89943e-07	7.51366e-05	6.36121	Up
B9J08_003619	GAL11	1.65068	6.44367	8.96645	1.08634e-05	0.000381637	3.63109	Up
B9J08_003585	GAL4	2.72621	4.16173	5.15309	0.000663774	0.0043025	-0.59232	Up
B9J08_002280	GAP4	1.75324	6.20136	7.0248	7.20166e-05	0.0011333	1.59812	Up
B9J08_004654	GCD14	1.52975	4.09637	5.40783	0.000477465	0.00339377	-0.275597	Up
B9J08_003589	GCN1	1.71587	2.06266	5.12243	0.000691052	0.00443768	-0.391294	Up
B9J08_000420	GDS1	2.05378	5.02034	5.17121	0.000648203	0.00423042	-0.683944	Up
B9J08_001329	GIS2	1.54614	9.79445	6.10481	0.00020287	0.00207912	0.67612	Up
B9J08_000853	GPT1	1.93013	4.13489	5.77683	0.00030104	0.00264666	0.222589	Up
B9J08_003546	HCM1	1.7702	4.67392	5.30683	0.000543491	0.00369858	-0.475972	Up
B9J08_002967	HSP10	2.15097	10.3411	6.83534	8.84116e-05	0.00130628	1.59578	Up
B9J08_000075	IMD4	2.26054	7.57342	7.91772	2.88508e-05	0.000688328	2.6272	Up
B9J08_005488	KRE33	1.88827	3.35178	5.61202	0.000369061	0.00292118	0.110643	Up
B9J08_001135	LIA1	1.95686	5.83119	5.76565	0.000305194	0.00265287	0.0632528	Up
B9J08_003206	MAK11	1.68086	4.91498	5.65432	0.000350135	0.00283897	-0.0364857	Up
B9J08_002585	MCH2	1.55942	4.49198	5.65683	0.000349049	0.00283883	0.00844082	Up
B9J08_002041	MDN1	3.59039	2.44057	5.46029	0.00044665	0.00325651	0.0603125	Up
B9J08_005291	MGT1	2.66391	5.74962	9.1232	9.46396e-06	0.000359563	3.83534	Up
B9J08_000881	MKK1	1.50991	6.55012	8.23861	2.11746e-05	0.00056977	2.91202	Up
B9J08_004650	MNN26	1.86268	5.04373	7.50067	4.37766e-05	0.000859216	2.19343	Up
B9J08_000217	MRP7	1.54747	4.76136	6.40807	0.000142578	0.0017119	0.937686	Up
B9J08_001434	MRT4	2.55786	5.35651	6.17693	0.000186352	0.00198241	0.657198	Up
B9J08_003230	MSB1	2.11819	3.94645	7.89915	2.93806e-05	0.000693822	2.73406	Up
B9J08_001589	MYG1	2.08118	6.10107	9.79766	5.34281e-06	0.000275907	4.40845	Up
B9J08_005481	NCL1	2.70887	3.22965	6.74172	9.79903e-05	0.00136908	1.55065	Up
B9J08_004504	NEW1	1.95962	4.27656	7.99398	2.67823e-05	0.000673391	2.79381	Up
B9J08_001915	NOG1	1.747	4.7717	4.5662	0.00146906	0.00742065	-1.54963	Up
B9J08_003382	NOP4	1.88914	4.29025	5.84549	0.000276842	0.0025301	0.293032	Up
B9J08_005429	NRG2	1.84089	6.10441	7.80242	3.232e-05	0.00073781	2.46546	Up
B9J08_004625	NSA2	1.90588	6.1009	9.14786	9.2625e-06	0.000359391	3.81253	Up
B9J08_000774	PAB1	1.78866	6.88299	9.22505	8.66192e-06	0.000348748	3.88643	Up
B9J08_000958	PGA5	1.78608	2.42616	7.251	5.66699e-05	0.000975493	2.19776	Up
B9J08_001464	PHO84	4.57228	4.7002	13.4986	3.83069e-07	4.96962e-05	7.27189	Up
B9J08_000918	PHR1	3.141	3.24331	11.3539	1.60847e-06	0.000118826	5.83825	Up
B9J08_004010	PLB4.5	3.78727	5.50603	13.5191	3.78227e-07	4.96962e-05	7.26267	Up
B9J08_004094	PRP16	1.63636	4.05033	6.48008	0.000131344	0.00162092	1.11221	Up
B9J08_001716	PRP2	1.50214	3.28496	5.28692	0.000557647	0.00377135	-0.32547	Up
B9J08_001476	PRP22	2.55445	2.31874	8.69474	1.38631e-05	0.000419708	3.67728	Up
B9J08_002211	PRP28	1.556	5.66398	7.9748	2.72869e-05	0.000673391	2.64484	Up
B9J08_000542	PTP3	1.52875	4.78471	6.20093	0.000181187	0.00195088	0.676196	Up
B9J08_003298	PWP1	1.84297	5.36862	7.9793	2.71674e-05	0.000673391	2.67995	Up
B9J08_001024	PWP2	1.688	4.00332	4.53549	0.00153353	0.00757742	-1.50066	Up
B9J08_002875	REV1	1.57298	5.41728	7.54371	4.18987e-05	0.000843187	2.19503	Up
B9J08_002033	REX3	1.91552	3.83748	6.63187	0.000110705	0.0014795	1.32875	Up
B9J08_003963	RMP1	1.76441	3.97972	4.63779	0.0013298	0.00698597	-1.34336	Up
B9J08_001283	RPA49	1.62855	4.41575	5.12178	0.000691641	0.00443768	-0.709661	Up
B9J08_000090	RPL18A	1.50903	6.1967	5.44574	0.000454976	0.00326903	-0.395045	Up
B9J08_002719	RPL30	2.00074	8.21158	7.69721	3.58891e-05	0.000782352	2.43346	Up
B9J08_005382	RPL32	1.63016	7.09352	6.60618	0.000113933	0.00150003	1.12126	Up
B9J08_000823	RPL42	1.74852	7.94128	9.97983	4.60454e-06	0.000251462	4.6081	Up
B9J08_004391	RPL43A	1.89749	9.09025	7.5984	3.96395e-05	0.000819604	2.38129	Up
B9J08_004958	RPL6B	1.54883	7.02938	6.76227	9.57945e-05	0.00135804	1.30403	Up
B9J08_000233	RPL7	1.96828	5.35049	5.68854	0.0003356	0.00277878	-0.0123891	Up
B9J08_004574	RPL7A	1.65498	5.57103	4.6617	0.00128651	0.00683611	-1.48385	Up
B9J08_003780	RPO31	2.09759	3.1345	6.0528	0.00021577	0.00217364	0.713389	Up
B9J08_003242	RPO41	2.09719	3.29999	5.98958	0.000232671	0.00225424	0.61174	Up
B9J08_003250	RPP1A	2.13204	9.30475	7.81247	3.2e-05	0.000733656	2.62231	Up
B9J08_003756	RPP2B	1.62131	9.95328	5.89745	0.00025994	0.00241717	0.421763	Up
B9J08_003107	RPS10A	1.65492	7.77933	8.3107	1.97791e-05	0.000547943	3.04186	Up
B9J08_004761	RPS12	1.58923	8.86995	5.99629	0.000230809	0.00225075	0.482541	Up
B9J08_000254	RPS17B	1.63679	7.39182	6.51512	0.000126231	0.00158354	1.02624	Up
B9J08_004956	RPS1B	1.51753	8.22076	7.50479	4.35928e-05	0.000858777	2.22464	Up
B9J08_000998	RPS21B	1.5333	7.27424	5.68921	0.000335321	0.00277878	-0.0308163	Up
B9J08_000714	RRP12	1.99661	3.94494	6.72433	9.98917e-05	0.00138366	1.42736	Up
B9J08_001769	RRP5	1.9507	3.48798	4.41582	0.0018153	0.00847725	-1.59567	Up
B9J08_003876	RRP6	1.51028	4.25259	6.50065	0.000128315	0.00159359	1.10836	Up
B9J08_000078	RSB1	1.58682	5.54102	9.26732	8.35128e-06	0.000341696	3.92149	Up
B9J08_000508	SCY1	1.53296	5.24726	6.61202	0.00011319	0.00149766	1.1349	Up
B9J08_001107	SEF1	1.71889	4.47866	6.16233	0.000189573	0.00198549	0.67054	Up
B9J08_004851	SGD1	2.11548	3.57213	7.43588	4.678e-05	0.000895047	2.28192	Up
B9J08_001879	SLX4	2.1311	4.4638	8.8034	1.25659e-05	0.000405078	3.58756	Up
B9J08_003932	SRT1	2.1312	4.86543	6.93013	7.97487e-05	0.00120165	1.57569	Up
B9J08_003687	SSF1	2.02172	4.80745	6.80808	9.10907e-05	0.00133345	1.43404	Up
B9J08_000862	TBF1	1.76625	3.1579	5.5618	0.000392985	0.00302502	0.068411	Up
B9J08_003950	TEC1	1.56526	3.53509	6.34572	0.000153156	0.00179041	1.01482	Up
B9J08_002152	TMA19	1.64375	9.40557	7.99011	2.68834e-05	0.000673391	2.81055	Up
B9J08_003485	TRM1	2.26365	3.25011	7.4383	4.66641e-05	0.000895047	2.32357	Up
B9J08_002316	TRM8	2.36634	4.24254	6.49238	0.000129524	0.00160218	1.12726	Up
B9J08_002078	URA2	3.22426	2.0774	5.7994	0.000292841	0.00260037	0.534815	Up
B9J08_005511	URB2	1.73515	2.16404	5.14415	0.000671602	0.00433525	-0.372485	Up
B9J08_004502	UTP14	2.06677	4.25268	8.29365	2.00999e-05	0.000553944	3.1052	Up
B9J08_001133	UTP23	1.67141	4.55474	4.33003	0.00205129	0.00915225	-1.88295	Up
B9J08_000257	UTP6	1.96959	3.41768	4.28159	0.00219887	0.0096341	-1.78735	Up
B9J08_004920	YAR1	1.70395	5.76715	6.67512	0.000105495	0.00143744	1.19245	Up
B9J08_004016	YML096W	1.77364	3.51246	5.02802	0.000782942	0.00482638	-0.71362	Up
B9J08_002643	YNL208W	2.36392	8.02708	7.82696	3.15449e-05	0.00073081	2.56037	Up
B9J08_004506	YPL225W	1.51485	8.48946	7.96586	2.75254e-05	0.000674689	2.73432	Up
B9J08_001595	ZCF4	2.17027	3.28597	9.75564	5.53111e-06	0.000277547	4.55569	Up
B9J08_003657	ZRT2	1.55666	4.34985	7.94198	2.81744e-05	0.00068118	2.72067	Up

## Sheet: Down_8978
Gene	Orthologue	logFC	AveExpr	t	P.Value	adj.P.Val	B	result
B9J08_000468	ACE2	-1.9946	4.24065	-6.90533	8.19213e-05	0.00122744	1.58946	Down
B9J08_003365	ACS2	-1.60319	6.65333	-6.01603	0.00022543	0.0022246	0.354355	Down
B9J08_003454	ADAEC	-2.00479	8.2937	-7.05989	6.93629e-05	0.00110143	1.73173	Down
B9J08_004331	ADH1	-5.43647	8.96765	-4.91966	0.000905006	0.00530731	-0.949848	Down
B9J08_001869	AIM7	-2.20651	5.86103	-11.3788	1.57971e-06	0.000118345	5.69148	Down
B9J08_004112	ALS5	-3.68418	-0.401909	-8.48187	1.68546e-05	0.000487225	3.55061	Down
B9J08_003373	ANY1	-1.69425	2.90411	-4.96413	0.000852585	0.00512998	-0.726186	Down
B9J08_002008	ASE1	-3.42645	1.19722	-9.27897	8.26784e-06	0.000340904	4.24483	Down
B9J08_000124		-2.50794	2.91673	-9.43547	7.23202e-06	0.000315304	4.30287	Down
B9J08_000466		-3.04548	2.91823	-12.5343	7.10331e-07	6.51422e-05	6.66329	Down
B9J08_000472		-5.45503	1.85704	-12.5005	7.26441e-07	6.52276e-05	6.59635	Down
B9J08_000495		-1.52901	4.69963	-6.64327	0.000109305	0.00146446	1.21102	Down
B9J08_000502		-1.51023	7.51521	-6.18631	0.000184314	0.00197592	0.628189	Down
B9J08_000581		-1.73394	9.36436	-6.77388	9.45777e-05	0.00135804	1.4639	Down
B9J08_000594		-2.00854	1.1144	-4.25946	0.00227004	0.00981656	-1.52571	Down
B9J08_000595		-6.47764	2.50392	-20.9635	9.17658e-09	5.37429e-06	10.3616	Down
B9J08_000672		-2.83865	1.25058	-6.29097	0.000163155	0.00184251	1.20582	Down
B9J08_000799		-4.8323	4.23567	-17.2269	4.89964e-08	1.44784e-05	9.27162	Down
B9J08_000864		-1.99323	5.53926	-11.6241	1.3254e-06	0.000102171	5.87866	Down
B9J08_000890		-2.94259	10.3382	-12.4813	7.35788e-07	6.52276e-05	6.60961	Down
B9J08_000943		-2.68798	3.77603	-13.7141	3.35521e-07	4.96962e-05	7.40071	Down
B9J08_001195		-1.62926	3.70802	-7.43797	4.66796e-05	0.000895047	2.25037	Down
B9J08_001219		-1.7561	5.84474	-8.68036	1.40455e-05	0.000419708	3.33581	Down
B9J08_001313		-2.88892	9.15332	-9.01618	1.03961e-05	0.00037612	3.81088	Down
B9J08_001339		-7.72351	4.25971	-21.1711	8.4335e-09	5.37429e-06	10.6171	Down
B9J08_001364		-3.65406	2.36514	-8.32782	1.94629e-05	0.00054736	3.33082	Down
B9J08_001370		-2.51643	-0.558054	-4.75989	0.00112401	0.00624721	-0.676491	Down
B9J08_001440		-2.04697	9.21482	-4.53655	0.00153125	0.00757742	-1.5135	Down
B9J08_001458		-3.97314	2.85209	-5.64738	0.000353167	0.00284754	0.256763	Down
B9J08_001470		-4.06868	-0.300891	-8.68749	1.39547e-05	0.000419708	3.73527	Down
B9J08_001479		-1.704	4.14002	-7.19865	5.98719e-05	0.0010142	1.9319	Down
B9J08_001541		-1.80857	7.39849	-4.56538	0.00147074	0.00742207	-1.60464	Down
B9J08_001544		-1.52859	5.58369	-6.70698	0.000101829	0.00140447	1.19994	Down
B9J08_001666		-1.77804	1.14737	-6.06511	0.000212638	0.00215433	0.930079	Down
B9J08_001673		-2.66076	7.40793	-5.79094	0.000295883	0.00260996	0.114272	Down
B9J08_001862		-1.53508	1.71684	-4.74665	0.00114456	0.00631261	-0.886358	Down
B9J08_002072		-5.5983	8.96751	-22.4461	5.1069e-09	5.04947e-06	11.4288	Down
B9J08_002243		-1.93715	6.84022	-11.0071	2.07455e-06	0.000147127	5.40311	Down
B9J08_002330		-2.25849	5.71317	-6.30137	0.000161202	0.00184117	0.735036	Down
B9J08_002407		-4.43344	-0.0330451	-5.55922	0.000394256	0.00303042	0.352082	Down
B9J08_002443		-1.83236	7.77628	-4.52404	0.00155833	0.007675	-1.63751	Down
B9J08_002461		-1.78646	9.61354	-8.31291	1.97381e-05	0.000547943	3.14792	Down
B9J08_002480		-4.83753	0.138044	-9.00865	1.04655e-05	0.00037612	4.01633	Down
B9J08_002481		-4.10339	6.14723	-10.7944	2.43353e-06	0.000165948	5.30146	Down
B9J08_002528		-1.76062	8.34282	-8.93796	1.11415e-05	0.000382334	3.69041	Down
B9J08_002541		-3.38037	2.36159	-10.8966	2.25322e-06	0.000155648	5.52094	Down
B9J08_002574		-2.16022	5.2645	-12.6246	6.69223e-07	6.51422e-05	6.6178	Down
B9J08_002624		-1.77183	10.4163	-7.0277	7.17926e-05	0.00113313	1.81906	Down
B9J08_002729		-3.026	7.47066	-17.8688	3.5898e-08	1.14443e-05	9.62403	Down
B9J08_002731		-3.45658	3.17272	-9.56339	6.49145e-06	0.000300425	4.40856	Down
B9J08_002843		-1.78246	4.72711	-7.82077	3.17385e-05	0.00073081	2.54364	Down
B9J08_002858		-1.57418	3.98558	-4.49342	0.00162684	0.0078952	-1.57371	Down
B9J08_003002		-1.72149	0.553053	-4.98778	0.000826061	0.00501577	-0.421615	Down
B9J08_003005		-1.87532	11.7059	-8.15179	2.30013e-05	0.000607811	3.08548	Down
B9J08_003166		-2.27993	6.94276	-12.2079	8.84116e-07	7.51366e-05	6.31374	Down
B9J08_003306		-4.0618	8.91172	-5.51341	0.000417635	0.00312468	-0.13988	Down
B9J08_003369		-1.51372	12.4147	-5.08631	0.00072475	0.00457846	-0.520542	Down
B9J08_003391		-1.58725	6.00915	-4.87774	0.000957609	0.0055485	-1.21706	Down
B9J08_003464		-1.57386	6.9112	-7.09197	6.70301e-05	0.00109032	1.67434	Down
B9J08_003465		-2.59163	-0.00618785	-5.92159	0.000252474	0.00237263	0.833992	Down
B9J08_003487		-2.72192	12.3233	-6.74101	9.8067e-05	0.00136908	1.59059	Down
B9J08_003541		-2.21978	1.31809	-6.38135	0.00014701	0.0017378	1.30182	Down
B9J08_003628		-1.66978	8.84914	-9.14023	9.32431e-06	0.000359391	3.90627	Down
B9J08_003734		-2.52954	1.32264	-4.72571	0.00117792	0.00642886	-0.859479	Down
B9J08_003766		-1.7147	5.56167	-10.023	4.44664e-06	0.000248965	4.57792	Down
B9J08_003794		-3.46132	1.85718	-10.9747	2.12524e-06	0.000148739	5.58168	Down
B9J08_003973		-1.63953	7.16305	-10.41	3.27046e-06	0.000197677	4.93047	Down
B9J08_004084		-2.37999	6.98944	-10.1519	4.00967e-06	0.00023182	4.71198	Down
B9J08_004104		-3.23265	1.89635	-6.43775	0.000137824	0.00167706	1.33026	Down
B9J08_004108		-2.51022	1.67108	-4.37145	0.00193348	0.00882761	-1.41649	Down
B9J08_004109		-2.2158	-0.112325	-5.44132	0.000457537	0.00327102	0.233904	Down
B9J08_004113		-4.43402	2.80125	-9.75991	5.51166e-06	0.000277547	4.6119	Down
B9J08_004156		-2.74934	0.928065	-8.78912	1.27284e-05	0.00040714	3.81926	Down
B9J08_004172		-3.83457	0.392447	-4.49251	0.00162891	0.00789804	-1.1155	Down
B9J08_004176		-3.05705	0.0733398	-7.94621	2.80581e-05	0.00068118	3.04586	Down
B9J08_004284		-6.84293	-0.399332	-16.4782	7.14332e-08	1.89977e-05	8.56615	Down
B9J08_004379		-4.88165	1.31769	-10.7156	2.58361e-06	0.000173893	5.38034	Down
B9J08_004433		-1.51439	9.60422	-8.44947	1.73694e-05	0.000499395	3.28266	Down
B9J08_004438		-1.88697	3.28572	-6.13158	0.000196559	0.00202224	0.780278	Down
B9J08_004473		-1.87096	5.66484	-6.17884	0.000185936	0.00198241	0.564745	Down
B9J08_004476		-5.17242	1.64362	-12.7711	6.07998e-07	6.51422e-05	6.75331	Down
B9J08_004544		-6.34263	5.19886	-20.5861	1.07213e-08	5.37429e-06	10.6416	Down
B9J08_004559		-1.58177	8.58656	-6.82102	8.9808e-05	0.00132324	1.47274	Down
B9J08_004584		-2.07877	-0.15095	-5.04248	0.000768053	0.00475585	-0.292524	Down
B9J08_004725		-2.04644	2.50565	-6.27943	0.000165352	0.00185571	1.06066	Down
B9J08_004755		-2.43642	-0.374682	-5.89049	0.000262139	0.0024267	0.807265	Down
B9J08_004888		-1.84315	1.68441	-4.30907	0.00211379	0.00933048	-1.51998	Down
B9J08_004897		-6.12331	-0.213871	-7.97258	2.73458e-05	0.000673391	3.0591	Down
B9J08_005036		-1.59559	5.91683	-9.64601	6.05783e-06	0.000292924	4.23282	Down
B9J08_005124		-4.7158	1.56586	-12.354	8.01115e-07	6.98546e-05	6.49763	Down
B9J08_005145		-1.50107	12.0463	-5.367	0.000503045	0.0035067	-0.156031	Down
B9J08_005148		-5.85452	2.74524	-13.536	3.74302e-07	4.96962e-05	7.2589	Down
B9J08_005257		-2.37741	1.78651	-6.17728	0.000186275	0.00198241	1.01419	Down
B9J08_005520		-1.59699	7.55976	-4.33984	0.0020227	0.00908572	-1.93035	Down
B9J08_005554		-2.91776	1.4358	-6.54456	0.000122103	0.00155359	1.49142	Down
B9J08_001558	BBH1	-1.87434	5.76237	-9.75801	5.5203e-06	0.000277547	4.34624	Down
B9J08_002482	BMT2	-1.77178	4.68909	-6.00647	0.000228019	0.0022377	0.43125	Down
B9J08_000826	BNI5	-1.597	4.70374	-5.88608	0.000263542	0.00243364	0.267161	Down
B9J08_002529	BRG1	-3.12565	6.40298	-12.7847	6.02655e-07	6.51422e-05	6.73057	Down
B9J08_000228	BUD3	-5.08671	0.79606	-15.0809	1.51057e-07	3.49335e-05	7.95737	Down
B9J08_004292	CAR1	-3.13283	7.99013	-6.74994	9.71051e-05	0.0013628	1.35227	Down
B9J08_003517	CAR2	-2.21175	9.01511	-9.00995	1.04535e-05	0.00037612	3.7954	Down
B9J08_001868	CDC14	-3.44534	3.18894	-15.7164	1.06624e-07	2.70064e-05	8.51161	Down
B9J08_004370	CDC20	-1.61776	5.18309	-9.51512	6.76058e-06	0.000304825	4.1498	Down
B9J08_003424	CDC5	-5.35377	1.92753	-17.8295	3.65771e-08	1.14443e-05	9.23453	Down
B9J08_003937	CDC6	-2.89887	1.20253	-4.76407	0.0011176	0.00622463	-0.787932	Down
B9J08_002451	CDR2	-4.35496	2.9544	-7.27099	5.54971e-05	0.000971989	2.20626	Down
B9J08_004182	CHO2	-1.70466	5.43535	-5.90686	0.000257001	0.00240276	0.222148	Down
B9J08_003879	CHS1	-1.55411	4.30069	-7.77793	3.31144e-05	0.000746338	2.54244	Down
B9J08_002761	CHT3	-4.52105	3.01512	-9.56267	6.49538e-06	0.000300425	4.4338	Down
B9J08_000422	CLN3	-1.53486	5.02647	-4.55528	0.00149164	0.00747082	-1.63043	Down
B9J08_000140	COX13	-1.90042	10.3361	-9.51479	6.76244e-06	0.000304825	4.31298	Down
B9J08_000143	COX4	-2.46295	7.39286	-13.5342	3.74723e-07	4.96962e-05	7.22645	Down
B9J08_000339	COX5	-1.54258	10.0218	-7.98083	2.71271e-05	0.000673391	2.83144	Down
B9J08_005231	CPA1	-1.50372	5.59542	-8.17128	2.25765e-05	0.000600422	2.82245	Down
B9J08_001679	CPH2	-2.24213	7.79089	-5.5218	0.000413247	0.0031134	-0.219748	Down
B9J08_004410	CRH11	-4.08876	3.94997	-11.697	1.25879e-06	9.99332e-05	6.06825	Down
B9J08_002226	CSO99	-1.93496	5.53273	-5.85689	0.000273033	0.00249959	0.162125	Down
B9J08_005272	CSR1	-1.61865	7.0205	-6.67137	0.000105936	0.00143744	1.18874	Down
B9J08_003896	CTF18	-1.82183	1.02689	-4.35357	0.00198343	0.00895696	-1.37731	Down
B9J08_004870	CUP9	-1.79562	9.863	-6.76758	9.52351e-05	0.00135804	1.48635	Down
B9J08_004339	CYK3	-2.12996	2.45859	-5.77015	0.000303513	0.00265287	0.427345	Down
B9J08_000173	CYT1	-1.56708	7.86463	-8.01447	2.62548e-05	0.000673391	2.74502	Down
B9J08_000756	DAL4	-1.77333	4.81677	-4.65709	0.00129474	0.00686612	-1.44231	Down
B9J08_001530	DIP5	-4.5957	-0.063103	-7.60364	3.94299e-05	0.000819248	2.69875	Down
B9J08_005070	DSE1	-5.47523	3.38594	-20.4997	1.11143e-08	5.37429e-06	10.4803	Down
B9J08_002109	DSE4	-2.98088	3.64894	-12.635	6.6468e-07	6.51422e-05	6.71536	Down
B9J08_002457	DUR1,2	-3.83233	1.05397	-5.82639	0.000283354	0.00255884	0.663401	Down
B9J08_000614	ECM33	-1.90669	7.57203	-7.93459	2.83785e-05	0.000683011	2.64192	Down
B9J08_004382	ECM331	-2.82961	2.24983	-7.39261	4.89117e-05	0.000923143	2.37277	Down
B9J08_005230	ERG251	-1.72731	7.20605	-5.60151	0.000373935	0.00293639	-0.154372	Down
B9J08_005163	FBP1	-2.43938	9.00183	-8.71787	1.3575e-05	0.000419708	3.51833	Down
B9J08_002769	FDH3	-1.56414	9.12552	-5.82692	0.00028317	0.00255884	0.276332	Down
B9J08_000824	FGR41	-6.78429	5.1165	-24.2854	2.59503e-09	4.29761e-06	11.788	Down
B9J08_002011	FMO1	-1.54531	4.59613	-7.08176	6.77629e-05	0.00109869	1.738	Down
B9J08_003171	FMP30	-1.71026	5.37497	-8.14809	2.30829e-05	0.000607811	2.82089	Down
B9J08_004507	FMS1	-1.56613	4.12366	-8.70209	1.37708e-05	0.000419708	3.49922	Down
B9J08_005526	FSF1	-2.87559	3.19817	-5.36935	0.000501538	0.00350283	-0.184099	Down
B9J08_002108	FTR1	-1.80049	6.45198	-5.54729	0.000400205	0.00306286	-0.264865	Down
B9J08_001672	GAP1	-3.77745	4.69972	-8.84962	1.20552e-05	0.00040076	3.66074	Down
B9J08_002524	GAT1	-2.58383	4.0592	-7.52762	4.25904e-05	0.000847634	2.32481	Down
B9J08_000740	GDH3	-2.33789	9.60969	-4.25549	0.00228307	0.00986488	-1.90881	Down
B9J08_000616	GGA2	-1.54752	6.77869	-8.90864	1.1436e-05	0.000387439	3.56974	Down
B9J08_002886	GIT3	-1.63979	4.76933	-9.49555	6.87315e-06	0.000307213	4.17106	Down
B9J08_004561	GLN1	-2.35694	11.0217	-6.2946	0.000162471	0.00184251	0.986543	Down
B9J08_005328	GNA1	-1.55579	8.30759	-9.20864	8.7859e-06	0.000348748	3.94104	Down
B9J08_004665	GRH1	-1.57211	4.67143	-6.90777	8.17049e-05	0.00122744	1.52825	Down
B9J08_004380	GUT1	-1.55041	4.20459	-5.61748	0.000366558	0.00291438	-0.0186714	Down
B9J08_001161	HEM13	-2.34631	8.199	-8.94605	1.10619e-05	0.000382065	3.69066	Down
B9J08_000582	HGT16	-2.18673	0.491242	-5.13234	0.000682101	0.00439769	-0.214643	Down
B9J08_005568	HGT2	-4.99766	8.09682	-9.92682	4.80701e-06	0.000258267	4.59368	Down
B9J08_004797	HGT7	-4.03713	6.05354	-10.0841	4.23325e-06	0.000242115	4.71873	Down
B9J08_002073	HHF2	-7.4946	8.74251	-30.8441	3.29802e-10	1.75422e-06	13.6241	Down
B9J08_003368	HHT2	-3.41362	10.0611	-11.6486	1.30257e-06	0.000101888	6.01977	Down
B9J08_001449	HMS1	-1.89054	6.95164	-10.6764	2.66215e-06	0.000174815	5.14119	Down
B9J08_004152	HMX1	-2.22407	7.79134	-4.53447	0.00153571	0.00757742	-1.62144	Down
B9J08_005144	HTA1	-1.6203	12.2872	-5.52469	0.000411746	0.00310975	0.0697419	Down
B9J08_003374	ICL1	-2.13995	9.59559	-8.95411	1.0983e-05	0.000381821	3.76946	Down
B9J08_004787	IFR1	-2.56603	5.41636	-13.0686	5.01929e-07	6.18095e-05	6.92628	Down
B9J08_004083	INN1	-1.98946	4.29918	-8.84142	1.21441e-05	0.000401207	3.62193	Down
B9J08_002762	INO1	-7.15805	4.64372	-10.5829	2.85991e-06	0.000178963	5.26832	Down
B9J08_004383	INT1	-3.22853	1.43745	-10.1695	3.9537e-06	0.000231096	4.97124	Down
B9J08_004935	IQG1	-4.98045	0.604478	-13.446	3.9576e-07	5.01202e-05	7.10799	Down
B9J08_003057	IRR1	-1.74879	1.2936	-5.90506	0.000257559	0.00240343	0.71779	Down
B9J08_002003	IRS4	-2.00107	3.85144	-7.32337	5.25484e-05	0.000950697	2.11177	Down
B9J08_004259	ISC1	-1.79484	4.90034	-9.33693	7.86629e-06	0.000337426	4.01994	Down
B9J08_000172	ITR1	-1.56194	5.45309	-6.55558	0.000120595	0.00154939	1.02759	Down
B9J08_003828	KIP2	-3.50483	2.25365	-11.0463	2.01509e-06	0.000144842	5.63368	Down
B9J08_000871	LAP3	-1.66558	6.99641	-7.07906	6.79579e-05	0.00109869	1.66564	Down
B9J08_000690	LDB17	-2.20149	4.30623	-10.2196	3.79918e-06	0.000224532	4.8566	Down
B9J08_003618	LTP1	-1.58449	6.27945	-5.02257	0.000788641	0.00483827	-1.00474	Down
B9J08_001756	LYS4	-1.78917	5.27949	-5.75145	0.00031056	0.00267678	0.0355219	Down
B9J08_001255	MAL2	-1.64377	6.23528	-5.7965	0.000293881	0.00260092	0.055808	Down
B9J08_002168	MAL31	-1.61391	5.45324	-8.24921	2.09629e-05	0.000569441	2.91486	Down
B9J08_003681	MCR1	-1.64947	8.80371	-7.10715	6.59565e-05	0.00107946	1.81669	Down
B9J08_004878	MEP2	-1.83357	5.13895	-5.1858	0.000635956	0.00418644	-0.718746	Down
B9J08_002630	MEP3	-3.90997	4.66527	-6.27353	0.000166488	0.0018565	0.872504	Down
B9J08_003514	MET17	-2.10855	6.47236	-5.70607	0.000328409	0.00273794	-0.0422731	Down
B9J08_002351	MET3	-2.15022	6.81944	-9.05258	1.00682e-05	0.000374495	3.71786	Down
B9J08_003448	MET32	-2.044	5.15018	-9.83849	5.16663e-06	0.000269424	4.45581	Down
B9J08_001684	MEU1	-1.73973	7.00509	-9.46776	7.03665e-06	0.0003119	4.10414	Down
B9J08_001636	MOB1	-1.58721	4.62512	-9.28869	8.19897e-06	0.000340706	3.99657	Down
B9J08_001469	MRC1	-2.95953	0.719213	-8.001	2.66004e-05	0.000673391	3.08914	Down
B9J08_001567	MUP1	-2.31084	7.35661	-5.25199	0.000583441	0.0039078	-0.619351	Down
B9J08_002260	NAS6	-1.53773	7.28638	-7.03063	7.15677e-05	0.00113294	1.62891	Down
B9J08_002939	NBA1	-1.57882	4.92313	-6.15874	0.000190374	0.00198549	0.588194	Down
B9J08_000811	NDL1	-4.64535	0.866556	-13.0396	5.11303e-07	6.18095e-05	6.88124	Down
B9J08_002201	NFU1	-1.59573	6.99191	-8.81589	1.24256e-05	0.000402998	3.49272	Down
B9J08_004602	OPT1	-3.60731	3.96984	-14.4212	2.20097e-07	4.17802e-05	7.82343	Down
B9J08_004545	OPT2	-2.31537	0.956875	-6.01118	0.000226739	0.00223338	0.88414	Down
B9J08_000874	OSM1	-3.04597	7.53682	-5.90083	0.00025888	0.00241153	0.269411	Down
B9J08_000487	OSM2	-1.56346	7.03221	-7.15675	6.25782e-05	0.00104343	1.756	Down
B9J08_000263	PCL2	-2.54932	4.51082	-5.63357	0.000359285	0.00287807	-0.00522486	Down
B9J08_002231	PDC11	-3.55283	6.53919	-6.66273	0.00010696	0.00144031	1.22161	Down
B9J08_004837	PDX3	-2.07787	7.64513	-11.7092	1.24804e-06	9.99332e-05	5.97479	Down
B9J08_004577	PGA26	-4.13128	12.5025	-16.5659	6.82897e-08	1.89977e-05	8.90136	Down
B9J08_001409	PGA38	-4.36893	5.82348	-25.0542	1.98433e-09	4.29761e-06	12.3027	Down
B9J08_001426	PGA54	-2.77898	5.99127	-13.6371	3.51724e-07	4.96962e-05	7.28955	Down
B9J08_002493	PGA58	-3.22069	10.4501	-14.3624	2.27792e-07	4.17802e-05	7.7895	Down
B9J08_002459	PIL1	-1.56781	11.4328	-5.36042	0.000507308	0.00351046	-0.200594	Down
B9J08_004786	PIR1	-3.4085	7.11251	-9.89248	4.94342e-06	0.000260337	4.5098	Down
B9J08_001228	PMT2	-1.53195	5.78711	-4.80806	0.0010525	0.00594927	-1.31707	Down
B9J08_001231	PMU1	-2.01616	5.95618	-9.98178	4.59725e-06	0.000251462	4.5446	Down
B9J08_005515	POL1	-1.54734	1.36922	-5.74386	0.00031347	0.00268478	0.504589	Down
B9J08_001740	POX1	-1.67969	8.99111	-6.94545	7.84373e-05	0.00118863	1.64226	Down
B9J08_003793	PRC1	-1.52198	8.19191	-6.0473	0.000217185	0.00217709	0.499567	Down
B9J08_003437	PRX1	-2.42568	8.14759	-9.03109	1.02605e-05	0.00037612	3.76779	Down
B9J08_003314	PRY2	-6.4967	3.83967	-22.1624	5.69596e-09	5.04947e-06	11.0001	Down
B9J08_004839	PST3	-1.74008	5.74081	-7.15738	6.25361e-05	0.00104343	1.72928	Down
B9J08_004188	PTR2	-4.60451	3.77198	-13.5761	3.65167e-07	4.96962e-05	7.32189	Down
B9J08_002130	PUT1	-3.38762	6.68334	-8.22105	2.15309e-05	0.000575491	2.9354	Down
B9J08_002791	PYP1	-2.72586	7.25711	-12.806	5.94348e-07	6.51422e-05	6.74258	Down
B9J08_004378	RHR2	-2.93177	8.59409	-6.29148	0.000163058	0.00184251	0.83933	Down
B9J08_003916	RIB3	-1.94086	7.36083	-10.3339	3.47131e-06	0.00020746	4.87762	Down
B9J08_004601	RNR1	-1.85365	4.13958	-7.62557	3.85672e-05	0.000815197	2.40409	Down
B9J08_003120	SCW11	-7.32613	2.18385	-21.1369	8.55135e-09	5.37429e-06	10.3575	Down
B9J08_004365	SFC1	-2.22464	8.17819	-11.4148	1.53928e-06	0.000116963	5.77895	Down
B9J08_002834	SOK2	-1.71933	6.2151	-7.22162	5.84429e-05	0.000993156	1.79856	Down
B9J08_002627	SOR2	-1.89171	8.7567	-5.73118	0.000318398	0.00269247	0.129901	Down
B9J08_004144	SPC3	-1.5626	7.4375	-9.6194	6.19389e-06	0.000295944	4.26472	Down
B9J08_005114	SRR1	-1.95598	8.49993	-5.45723	0.000448388	0.00325817	-0.253533	Down
B9J08_000995	SUL2	-4.5741	2.61285	-13.7041	3.37583e-07	4.96962e-05	7.37218	Down
B9J08_005359	SUN41	-2.02791	6.84549	-9.61214	6.23158e-06	0.000295944	4.23092	Down
B9J08_005380	SUR7	-1.95715	10.559	-6.01973	0.000224437	0.00221892	0.614918	Down
B9J08_001748	TCC1	-1.52034	6.03242	-4.41329	0.00182184	0.00850032	-1.90521	Down
B9J08_000285	TDA1	-3.35901	5.97785	-8.98919	1.0647e-05	0.000377542	3.7076	Down
B9J08_003185	TES2	-1.77459	7.25597	-7.53327	4.2346e-05	0.000846761	2.19158	Down
B9J08_002929	TOF1	-2.06598	0.948859	-6.95254	7.78392e-05	0.00118293	1.98374	Down
B9J08_004775	TPO3	-4.84105	3.93579	-7.49572	4.39984e-05	0.000860396	2.38725	Down
B9J08_001834	TPO4	-2.43814	6.46208	-14.4759	2.13217e-07	4.17802e-05	7.79917	Down
B9J08_004171	TYE7	-6.07977	3.82568	-23.6736	3.2319e-09	4.29761e-06	11.4932	Down
B9J08_004027	WOR1	-1.69651	5.50352	-9.28934	8.19437e-06	0.000340706	3.9242	Down
B9J08_000512	YBR096W	-2.01471	6.30807	-9.05348	1.00602e-05	0.000374495	3.7042	Down
B9J08_001160	YFH7	-1.55739	4.73197	-8.12792	2.35333e-05	0.000613597	2.85638	Down
B9J08_004591	YHM2	-1.76565	7.28266	-5.94043	0.000246809	0.00234007	0.297219	Down
B9J08_003569	YJL218W	-1.63161	8.3319	-8.68376	1.40022e-05	0.000419708	3.44576	Down
B9J08_000398	YPS3	-2.59861	3.35482	-11.9149	1.08095e-06	8.84549e-05	6.22953	Down
B9J08_002279	ZCF23	-4.52691	6.3551	-12.6512	6.57626e-07	6.51422e-05	6.67768	Down
B9J08_001310	NA	-5.0555	1.79628	-4.4017	0.00185206	0.00860607	-1.32905	Down
